# Supplementary material for: Mercury Exposure and Poor Nutritional Status Reduce Response to Six Expanded Program on Immunization Vaccines in Children: An Observational Cohort Study of Communities Affected by Gold Mining in the Peruvian Amazon
Source: Int J Environ Res Public Health. 2019 Feb 21;16(4):638. doi: 10.3390/ijerph16040638 (PMC6406457; doi:10.3390/ijerph16040638)
Supplement: Supplementary file 1 [file ijerph-16-00638-s001.zip]

Archive with 4 entries (3 files):
- ijerph-435746-suppl-for xml/
- ijerph-435746-suppl-for xml/ijerph-435746-suppl1-figure_S1.docx
- ijerph-435746-suppl-for xml/Supp_table_S1_continuous_models.csv
- ijerph-435746-suppl-for xml/Supp_table_S2_OR_models.csv
