# Supplementary material for: Mercury Exposure and Poor Nutritional Status Reduce Response to Six Expanded Program on Immunization Vaccines in Children: An Observational Cohort Study of Communities Affected by Gold Mining in the Peruvian Amazon
Source: Int J Environ Res Public Health. 2019 Feb 21;16(4):638. doi: 10.3390/ijerph16040638 (PMC6406457; doi:10.3390/ijerph16040638)
Supplement: Supplementary file 1 [file ijerph-16-00638-s001.zip › ijerph-435746-suppl-for xml/Supp_table_S1_continuous_models.csv]

Age group	Antibody	Hg variable	Nutrition variable	Hg	Nutrition	Hg-nutrition interaction	Sex	Time	Community	n
< 4yr	Diphtheria	Child hair exceed 1.2 µg/g	Hemoglobin (Hb)	-1.96 (-6.67, 2.75)	-0.18 (-0.35, -0.01)	0.18 (-0.25, 0.61)	-0.16 (-0.58, 0.27)	-1.05 (-1.63, -1.63)	NA	38
< 4yr	Diphtheria	Child hair exceed 1.2 µg/g	Anemic (factor)	0.32 (-0.26, 0.90)	0.42 (-0.08, 0.93)	-0.76 (-1.66, 0.14)	-0.03 (-0.47, 0.40)	-1.13 (-1.70, -1.70)	NA	38
< 4yr	Diphtheria	Child hair exceed 1.2 µg/g	HAZ	0.41 (-0.33, 1.15)	0.04 (-0.10, 0.18)	0.21 (-0.14, 0.55)	-0.18 (-0.64, 0.29)	-1.03 (-1.63, -1.63)	NA	34
< 4yr	Diphtheria	Child hair exceed 1.2 µg/g	Stunted (factor)	0.30 (-0.33, 0.92)	0.24 (-0.58, 1.07)	-0.80 (-2.02, 0.43)	-0.26 (-0.73, 0.22)	-0.97 (-1.62, -1.62)	NA	34
< 4yr	Diphtheria	Child hair exceed 1.2 µg/g	WAZ	-0.07 (-0.61, 0.46)	0.02 (-0.21, 0.26)	0.05 (-0.40, 0.51)	0.08 (-0.41, 0.56)	-1.33 (-1.99, -1.99)	NA	34
< 4yr	Diphtheria	Child hair exceed 1.2 µg/g	WHZ	-0.05 (-0.93, 0.83)	0.00 (-0.34, 0.34)	-0.03 (-0.83, 0.77)	-0.11 (-0.65, 0.42)	-1.29 (-1.96, -1.96)	NA	30
< 4yr	Diphtheria	Child hair exceed 2 µg/g	Hemoglobin (Hb)	-1.30 (-6.33, 3.74)	-0.17 (-0.34, 0.00)	0.12 (-0.34, 0.59)	-0.19 (-0.62, 0.24)	-1.04 (-1.62, -1.62)	NA	38
< 4yr	Diphtheria	Child hair exceed 2 µg/g	Anemic (factor)	0.34 (-0.28, 0.96)	0.35 (-0.14, 0.84)	-0.65 (-1.60, 0.30)	-0.09 (-0.53, 0.34)	-1.14 (-1.71, -1.71)	NA	38
< 4yr	Diphtheria	Child hair exceed 2 µg/g	HAZ	0.70 (-0.22, 1.62)	0.04 (-0.10, 0.17)	0.33 (-0.09, 0.75)	-0.27 (-0.74, 0.21)	-1.02 (-1.60, -1.60)	NA	34
< 4yr	Diphtheria	Child hair exceed 2 µg/g	Stunted (factor)	0.37 (-0.32, 1.07)	0.19 (-0.57, 0.95)	-0.88 (-2.22, 0.47)	-0.32 (-0.82, 0.18)	-0.94 (-1.62, -1.62)	NA	34
< 4yr	Diphtheria	Child hair exceed 2 µg/g	WAZ	0.00 (-0.55, 0.54)	0.03 (-0.21, 0.26)	0.06 (-0.40, 0.52)	0.06 (-0.42, 0.54)	-1.31 (-1.97, -1.97)	NA	34
< 4yr	Diphtheria	Child hair exceed 2 µg/g	WHZ	-0.07 (-0.97, 0.82)	-0.02 (-0.35, 0.32)	0.07 (-0.83, 0.96)	-0.13 (-0.65, 0.40)	-1.29 (-1.98, -1.98)	NA	30
< 4yr	Diphtheria	Child hair Hg (log10)	Hemoglobin (Hb)	-2.51 (-7.32, 2.30)	-0.09 (-0.29, 0.11)	0.23 (-0.20, 0.66)	-0.14 (-0.59, 0.31)	-1.08 (-1.65, -1.65)	NA	38
< 4yr	Diphtheria	Child hair Hg (log10)	Anemic (factor)	0.29 (-0.22, 0.80)	0.14 (-0.29, 0.57)	-0.47 (-1.25, 0.31)	-0.10 (-0.55, 0.35)	-1.13 (-1.71, -1.71)	NA	38
< 4yr	Diphtheria	Child hair Hg (log10)	HAZ	0.79 (0.18, 1.40)	0.19 (0.04, 0.34)	0.36 (0.07, 0.65)	-0.33 (-0.78, 0.11)	-1.02 (-1.56, -1.56)	NA	34
< 4yr	Diphtheria	Child hair Hg (log10)	Stunted (factor)	0.45 (-0.02, 0.93)	0.08 (-0.46, 0.62)	-1.87 (-3.27, -0.46)	-0.38 (-0.83, 0.06)	-0.92 (-1.48, -1.48)	NA	34
< 4yr	Diphtheria	Child hair Hg (log10)	WAZ	-0.04 (-0.53, 0.45)	0.08 (-0.14, 0.31)	0.18 (-0.15, 0.52)	0.11 (-0.39, 0.60)	-1.32 (-1.97, -1.97)	NA	34
< 4yr	Diphtheria	Child hair Hg (log10)	WHZ	-0.16 (-0.89, 0.57)	0.04 (-0.30, 0.38)	0.22 (-0.44, 0.89)	-0.14 (-0.71, 0.43)	-1.30 (-1.96, -1.96)	NA	30
< 4yr	Diphtheria	Parent hair exceed 1.2 µg/g	Hemoglobin (Hb)	-0.54 (-4.22, 3.13)	-0.16 (-0.34, 0.03)	0.07 (-0.27, 0.40)	-0.21 (-0.62, 0.20)	-1.03 (-1.61, -1.61)	NA	38
< 4yr	Diphtheria	Parent hair exceed 1.2 µg/g	Anemic (factor)	0.33 (-0.20, 0.85)	0.27 (-0.40, 0.93)	-0.22 (-1.07, 0.63)	-0.16 (-0.58, 0.26)	-1.12 (-1.70, -1.70)	NA	38
< 4yr	Diphtheria	Parent hair exceed 1.2 µg/g	HAZ	0.68 (0.16, 1.19)	0.03 (-0.14, 0.19)	0.20 (-0.05, 0.45)	-0.26 (-0.69, 0.16)	-0.92 (-1.48, -1.48)	NA	34
< 4yr	Diphtheria	Parent hair exceed 1.2 µg/g	Stunted (factor)	0.65 (0.23, 1.06)	1.49 (0.38, 2.59)	-2.09 (-3.31, -0.88)	-0.36 (-0.75, 0.02)	-0.91 (-1.42, -1.42)	NA	34
< 4yr	Diphtheria	Parent hair exceed 1.2 µg/g	WAZ	0.25 (-0.24, 0.74)	0.05 (-0.19, 0.30)	0.03 (-0.36, 0.42)	-0.02 (-0.49, 0.45)	-1.21 (-1.87, -1.87)	NA	34
< 4yr	Diphtheria	Parent hair exceed 1.2 µg/g	WHZ	0.36 (-0.39, 1.11)	-0.05 (-0.49, 0.39)	-0.06 (-0.70, 0.58)	-0.25 (-0.77, 0.27)	-1.21 (-1.87, -1.87)	NA	30
< 4yr	Diphtheria	Parent hair exceed 2 µg/g	Hemoglobin (Hb)	-1.68 (-5.55, 2.20)	-0.18 (-0.36, -0.01)	0.17 (-0.19, 0.52)	-0.16 (-0.58, 0.26)	-1.05 (-1.63, -1.63)	NA	38
< 4yr	Diphtheria	Parent hair exceed 2 µg/g	Anemic (factor)	0.38 (-0.16, 0.91)	0.41 (-0.20, 1.02)	-0.52 (-1.37, 0.33)	-0.10 (-0.52, 0.33)	-1.12 (-1.70, -1.70)	NA	38
< 4yr	Diphtheria	Parent hair exceed 2 µg/g	HAZ	0.60 (0.04, 1.16)	0.03 (-0.12, 0.17)	0.23 (-0.06, 0.51)	-0.23 (-0.67, 0.21)	-0.87 (-1.47, -1.47)	NA	34
< 4yr	Diphtheria	Parent hair exceed 2 µg/g	Stunted (factor)	0.54 (0.04, 1.03)	0.47 (-0.34, 1.28)	-1.11 (-2.22, 0.01)	-0.31 (-0.74, 0.13)	-0.82 (-1.45, -1.45)	NA	34
< 4yr	Diphtheria	Parent hair exceed 2 µg/g	WAZ	0.12 (-0.36, 0.61)	0.05 (-0.20, 0.30)	0.00 (-0.40, 0.40)	0.01 (-0.47, 0.49)	-1.26 (-1.94, -1.94)	NA	34
< 4yr	Diphtheria	Parent hair exceed 2 µg/g	WHZ	0.26 (-0.52, 1.04)	0.00 (-0.41, 0.41)	-0.10 (-0.73, 0.54)	-0.20 (-0.72, 0.32)	-1.23 (-1.90, -1.90)	NA	30
< 4yr	Diphtheria	Parent hair Hg (log10)	Hemoglobin (Hb)	0.57 (-4.67, 5.81)	-0.13 (-0.30, 0.03)	-0.02 (-0.49, 0.44)	-0.25 (-0.68, 0.17)	-1.02 (-1.60, -1.60)	NA	38
< 4yr	Diphtheria	Parent hair Hg (log10)	Anemic (factor)	0.38 (-0.16, 0.93)	0.15 (-0.36, 0.66)	-0.14 (-1.06, 0.78)	-0.19 (-0.61, 0.24)	-1.15 (-1.72, -1.72)	NA	38
< 4yr	Diphtheria	Parent hair Hg (log10)	HAZ	0.73 (0.23, 1.24)	0.13 (0.01, 0.25)	0.21 (-0.06, 0.49)	-0.28 (-0.69, 0.14)	-0.97 (-1.51, -1.51)	NA	34
< 4yr	Diphtheria	Parent hair Hg (log10)	Stunted (factor)	0.50 (0.05, 0.95)	0.58 (-0.45, 1.60)	-2.12 (-4.70, 0.45)	-0.32 (-0.76, 0.11)	-0.93 (-1.52, -1.52)	NA	34
< 4yr	Diphtheria	Parent hair Hg (log10)	WAZ	0.39 (-0.12, 0.89)	0.08 (-0.12, 0.28)	0.06 (-0.28, 0.39)	-0.07 (-0.53, 0.40)	-1.20 (-1.84, -1.84)	NA	34
< 4yr	Diphtheria	Parent hair Hg (log10)	WHZ	0.27 (-0.41, 0.95)	-0.07 (-0.39, 0.24)	0.11 (-0.43, 0.65)	-0.29 (-0.80, 0.23)	-1.24 (-1.88, -1.88)	NA	30
< 4yr	Hep B	Child hair exceed 1.2 µg/g	Hemoglobin (Hb)	-2.15 (-5.67, 1.36)	0.07 (-0.06, 0.20)	0.19 (-0.13, 0.51)	0.12 (-0.20, 0.43)	0.06 (-0.34, -0.34)	NA	38
< 4yr	Hep B	Child hair exceed 1.2 µg/g	Anemic (factor)	-0.07 (-0.48, 0.34)	-0.41 (-0.78, -0.05)	-0.08 (-0.73, 0.56)	0.07 (-0.22, 0.37)	0.01 (-0.35, -0.35)	NA	38
< 4yr	Hep B	Child hair exceed 1.2 µg/g	HAZ	0.17 (-0.40, 0.74)	-0.04 (-0.15, 0.07)	0.09 (-0.18, 0.36)	-0.11 (-0.46, 0.25)	0.21 (-0.19, -0.19)	NA	34
< 4yr	Hep B	Child hair exceed 1.2 µg/g	Stunted (factor)	0.12 (-0.33, 0.58)	0.36 (-0.23, 0.95)	-0.42 (-1.27, 0.43)	-0.11 (-0.46, 0.24)	0.23 (-0.17, -0.17)	NA	34
< 4yr	Hep B	Child hair exceed 1.2 µg/g	WAZ	-0.06 (-0.45, 0.34)	-0.03 (-0.21, 0.14)	-0.01 (-0.34, 0.32)	-0.06 (-0.42, 0.29)	0.22 (-0.27, -0.27)	NA	34
< 4yr	Hep B	Child hair exceed 1.2 µg/g	WHZ	0.18 (-0.45, 0.82)	-0.06 (-0.32, 0.21)	-0.20 (-0.77, 0.38)	-0.10 (-0.49, 0.28)	0.23 (-0.29, -0.29)	NA	30
< 4yr	Hep B	Child hair exceed 2 µg/g	Hemoglobin (Hb)	-1.56 (-5.33, 2.22)	0.08 (-0.05, 0.21)	0.13 (-0.21, 0.48)	0.11 (-0.21, 0.43)	0.07 (-0.33, -0.33)	NA	38
< 4yr	Hep B	Child hair exceed 2 µg/g	Anemic (factor)	-0.14 (-0.57, 0.28)	-0.46 (-0.81, -0.12)	0.08 (-0.58, 0.74)	0.06 (-0.23, 0.36)	0.01 (-0.35, -0.35)	NA	38
< 4yr	Hep B	Child hair exceed 2 µg/g	HAZ	-0.04 (-0.76, 0.67)	-0.02 (-0.13, 0.09)	-0.05 (-0.38, 0.28)	-0.09 (-0.46, 0.28)	0.17 (-0.24, -0.24)	NA	34
< 4yr	Hep B	Child hair exceed 2 µg/g	Stunted (factor)	0.01 (-0.50, 0.52)	0.13 (-0.41, 0.67)	0.06 (-0.84, 0.96)	-0.09 (-0.45, 0.28)	0.18 (-0.22, -0.22)	NA	34
< 4yr	Hep B	Child hair exceed 2 µg/g	WAZ	0.02 (-0.38, 0.42)	-0.03 (-0.20, 0.14)	0.00 (-0.33, 0.33)	-0.08 (-0.43, 0.28)	0.24 (-0.24, -0.24)	NA	34
< 4yr	Hep B	Child hair exceed 2 µg/g	WHZ	0.17 (-0.48, 0.81)	-0.07 (-0.34, 0.19)	-0.10 (-0.73, 0.53)	-0.12 (-0.50, 0.26)	0.24 (-0.29, -0.29)	NA	30
< 4yr	Hep B	Child hair Hg (log10)	Hemoglobin (Hb)	-1.05 (-4.72, 2.61)	0.12 (-0.03, 0.27)	0.09 (-0.24, 0.42)	0.13 (-0.21, 0.46)	0.07 (-0.33, -0.33)	NA	38
< 4yr	Hep B	Child hair Hg (log10)	Anemic (factor)	-0.07 (-0.41, 0.28)	-0.45 (-0.74, -0.16)	-0.08 (-0.62, 0.47)	0.08 (-0.22, 0.38)	0.04 (-0.33, -0.33)	NA	38
< 4yr	Hep B	Child hair Hg (log10)	HAZ	0.02 (-0.49, 0.53)	-0.03 (-0.15, 0.10)	0.00 (-0.25, 0.24)	-0.10 (-0.47, 0.27)	0.18 (-0.22, -0.22)	NA	34
< 4yr	Hep B	Child hair Hg (log10)	Stunted (factor)	-0.02 (-0.40, 0.37)	0.11 (-0.33, 0.56)	0.26 (-0.86, 1.37)	-0.08 (-0.44, 0.28)	0.18 (-0.21, -0.21)	NA	34
< 4yr	Hep B	Child hair Hg (log10)	WAZ	0.07 (-0.29, 0.43)	-0.04 (-0.20, 0.13)	-0.05 (-0.29, 0.20)	-0.11 (-0.47, 0.26)	0.25 (-0.22, -0.22)	NA	34
< 4yr	Hep B	Child hair Hg (log10)	WHZ	0.14 (-0.39, 0.68)	-0.09 (-0.35, 0.17)	0.00 (-0.49, 0.49)	-0.16 (-0.58, 0.25)	0.22 (-0.30, -0.30)	NA	30
< 4yr	Hep B	Parent hair exceed 1.2 µg/g	Hemoglobin (Hb)	-2.29 (-4.99, 0.41)	0.04 (-0.10, 0.18)	0.21 (-0.04, 0.45)	0.10 (-0.20, 0.40)	0.05 (-0.35, -0.35)	NA	38
< 4yr	Hep B	Parent hair exceed 1.2 µg/g	Anemic (factor)	0.08 (-0.30, 0.45)	-0.31 (-0.78, 0.16)	-0.22 (-0.81, 0.36)	0.04 (-0.24, 0.33)	0.05 (-0.33, -0.33)	NA	38
< 4yr	Hep B	Parent hair exceed 1.2 µg/g	HAZ	-0.11 (-0.57, 0.35)	0.03 (-0.10, 0.17)	-0.13 (-0.34, 0.08)	-0.04 (-0.39, 0.31)	0.13 (-0.30, -0.30)	NA	34
< 4yr	Hep B	Parent hair exceed 1.2 µg/g	Stunted (factor)	-0.06 (-0.45, 0.32)	-0.57 (-1.53, 0.40)	0.86 (-0.20, 1.91)	-0.05 (-0.38, 0.29)	0.18 (-0.24, -0.24)	NA	34
< 4yr	Hep B	Parent hair exceed 1.2 µg/g	WAZ	0.07 (-0.30, 0.44)	0.02 (-0.15, 0.20)	-0.14 (-0.43, 0.15)	-0.10 (-0.44, 0.25)	0.25 (-0.27, -0.27)	NA	34
< 4yr	Hep B	Parent hair exceed 1.2 µg/g	WHZ	0.13 (-0.43, 0.69)	-0.20 (-0.53, 0.12)	0.15 (-0.31, 0.61)	-0.17 (-0.55, 0.20)	0.32 (-0.21, -0.21)	NA	30
< 4yr	Hep B	Parent hair exceed 2 µg/g	Hemoglobin (Hb)	-2.40 (-5.22, 0.42)	0.05 (-0.09, 0.18)	0.20 (-0.05, 0.46)	0.16 (-0.15, 0.46)	-0.02 (-0.42, -0.42)	NA	38
< 4yr	Hep B	Parent hair exceed 2 µg/g	Anemic (factor)	-0.11 (-0.50, 0.27)	-0.41 (-0.84, 0.02)	-0.04 (-0.63, 0.55)	0.07 (-0.22, 0.35)	-0.03 (-0.41, -0.41)	NA	38
< 4yr	Hep B	Parent hair exceed 2 µg/g	HAZ	-0.19 (-0.71, 0.33)	-0.01 (-0.13, 0.11)	-0.06 (-0.31, 0.19)	-0.06 (-0.41, 0.30)	0.08 (-0.41, -0.41)	NA	34
< 4yr	Hep B	Parent hair exceed 2 µg/g	Stunted (factor)	-0.02 (-0.44, 0.40)	0.31 (-0.32, 0.94)	-0.27 (-1.12, 0.58)	-0.08 (-0.42, 0.27)	0.20 (-0.25, -0.25)	NA	34
< 4yr	Hep B	Parent hair exceed 2 µg/g	WAZ	-0.08 (-0.46, 0.30)	-0.01 (-0.18, 0.17)	-0.09 (-0.38, 0.21)	-0.06 (-0.41, 0.29)	0.17 (-0.37, -0.37)	NA	34
< 4yr	Hep B	Parent hair exceed 2 µg/g	WHZ	0.11 (-0.49, 0.71)	-0.06 (-0.38, 0.25)	-0.08 (-0.55, 0.39)	-0.10 (-0.48, 0.28)	0.24 (-0.32, -0.32)	NA	30
< 4yr	Hep B	Parent hair Hg (log10)	Hemoglobin (Hb)	-2.39 (-6.33, 1.55)	0.07 (-0.06, 0.20)	0.20 (-0.15, 0.55)	0.14 (-0.18, 0.45)	0.06 (-0.34, -0.34)	NA	38
< 4yr	Hep B	Parent hair Hg (log10)	Anemic (factor)	-0.02 (-0.40, 0.37)	-0.41 (-0.78, -0.05)	-0.08 (-0.73, 0.57)	0.05 (-0.24, 0.34)	0.02 (-0.35, -0.35)	NA	38
< 4yr	Hep B	Parent hair Hg (log10)	HAZ	-0.19 (-0.63, 0.26)	-0.04 (-0.14, 0.06)	-0.11 (-0.34, 0.13)	-0.05 (-0.41, 0.30)	0.11 (-0.30, -0.30)	NA	34
< 4yr	Hep B	Parent hair Hg (log10)	Stunted (factor)	-0.06 (-0.43, 0.31)	0.05 (-0.75, 0.85)	0.31 (-1.69, 2.31)	-0.07 (-0.42, 0.28)	0.17 (-0.25, -0.25)	NA	34
< 4yr	Hep B	Parent hair Hg (log10)	WAZ	0.00 (-0.37, 0.37)	-0.04 (-0.19, 0.12)	-0.11 (-0.36, 0.15)	-0.08 (-0.43, 0.27)	0.22 (-0.28, -0.28)	NA	34
< 4yr	Hep B	Parent hair Hg (log10)	WHZ	0.07 (-0.46, 0.59)	-0.10 (-0.36, 0.15)	0.01 (-0.40, 0.43)	-0.12 (-0.51, 0.27)	0.23 (-0.30, -0.30)	NA	30
< 4yr	Hib	Child hair exceed 1.2 µg/g	Hemoglobin (Hb)	-1.10 (-4.48, 2.27)	-0.02 (-0.14, 0.11)	0.11 (-0.20, 0.42)	-0.24 (-0.56, 0.07)	-0.51 (-0.93, -0.93)	NA	37
< 4yr	Hib	Child hair exceed 1.2 µg/g	Anemic (factor)	0.15 (-0.37, 0.66)	-0.10 (-0.50, 0.30)	-0.12 (-0.80, 0.57)	-0.24 (-0.55, 0.08)	-0.57 (-0.97, -0.97)	NA	37
< 4yr	Hib	Child hair exceed 1.2 µg/g	HAZ	0.35 (-0.23, 0.93)	-0.11 (-0.22, 0.00)	0.20 (-0.07, 0.47)	-0.39 (-0.74, -0.03)	-0.52 (-0.94, -0.94)	NA	33
< 4yr	Hib	Child hair exceed 1.2 µg/g	Stunted (factor)	0.13 (-0.40, 0.65)	-0.04 (-0.77, 0.70)	-0.13 (-1.05, 0.79)	-0.39 (-0.73, -0.04)	-0.62 (-1.05, -1.05)	NA	33
< 4yr	Hib	Child hair exceed 1.2 µg/g	WAZ	0.05 (-0.48, 0.58)	-0.01 (-0.19, 0.16)	-0.02 (-0.37, 0.32)	-0.29 (-0.66, 0.08)	-0.57 (-1.09, -1.09)	NA	33
< 4yr	Hib	Child hair exceed 1.2 µg/g	WHZ	0.58 (-0.16, 1.33)	0.28 (0.02, 0.55)	-0.53 (-1.13, 0.06)	-0.32 (-0.69, 0.04)	-0.36 (-0.89, -0.89)	NA	29
< 4yr	Hib	Child hair exceed 2 µg/g	Hemoglobin (Hb)	-1.04 (-4.67, 2.60)	-0.01 (-0.14, 0.11)	0.10 (-0.23, 0.43)	-0.24 (-0.56, 0.07)	-0.53 (-0.94, -0.94)	NA	37
< 4yr	Hib	Child hair exceed 2 µg/g	Anemic (factor)	0.11 (-0.46, 0.68)	-0.12 (-0.49, 0.25)	-0.09 (-0.79, 0.61)	-0.24 (-0.55, 0.07)	-0.58 (-0.98, -0.98)	NA	37
< 4yr	Hib	Child hair exceed 2 µg/g	HAZ	0.42 (-0.31, 1.16)	-0.09 (-0.20, 0.02)	0.22 (-0.12, 0.57)	-0.43 (-0.78, -0.07)	-0.53 (-0.95, -0.95)	NA	33
< 4yr	Hib	Child hair exceed 2 µg/g	Stunted (factor)	0.11 (-0.52, 0.74)	-0.06 (-0.68, 0.56)	-0.09 (-1.14, 0.97)	-0.39 (-0.75, -0.04)	-0.64 (-1.07, -1.07)	NA	33
< 4yr	Hib	Child hair exceed 2 µg/g	WAZ	0.08 (-0.45, 0.62)	-0.01 (-0.18, 0.16)	-0.03 (-0.37, 0.31)	-0.30 (-0.66, 0.06)	-0.57 (-1.07, -1.07)	NA	33
< 4yr	Hib	Child hair exceed 2 µg/g	WHZ	0.60 (-0.14, 1.34)	0.27 (0.01, 0.53)	-0.51 (-1.17, 0.15)	-0.34 (-0.70, 0.03)	-0.34 (-0.87, -0.87)	NA	29
< 4yr	Hib	Child hair Hg (log10)	Hemoglobin (Hb)	-0.76 (-4.27, 2.76)	0.03 (-0.12, 0.17)	0.08 (-0.23, 0.40)	-0.26 (-0.60, 0.08)	-0.58 (-1.01, -1.01)	NA	37
< 4yr	Hib	Child hair Hg (log10)	Anemic (factor)	0.16 (-0.27, 0.60)	-0.15 (-0.46, 0.17)	-0.03 (-0.61, 0.56)	-0.27 (-0.61, 0.06)	-0.62 (-1.03, -1.03)	NA	37
< 4yr	Hib	Child hair Hg (log10)	HAZ	0.58 (0.08, 1.08)	0.00 (-0.12, 0.12)	0.31 (0.07, 0.54)	-0.50 (-0.86, -0.14)	-0.58 (-0.97, -0.97)	NA	33
< 4yr	Hib	Child hair Hg (log10)	Stunted (factor)	0.25 (-0.24, 0.74)	-0.12 (-0.68, 0.44)	-0.11 (-1.24, 1.01)	-0.43 (-0.78, -0.08)	-0.67 (-1.08, -1.08)	NA	33
< 4yr	Hib	Child hair Hg (log10)	WAZ	0.15 (-0.31, 0.61)	-0.01 (-0.18, 0.16)	0.06 (-0.20, 0.33)	-0.29 (-0.68, 0.11)	-0.56 (-1.08, -1.08)	NA	33
< 4yr	Hib	Child hair Hg (log10)	WHZ	0.43 (-0.23, 1.10)	0.14 (-0.13, 0.41)	-0.20 (-0.70, 0.31)	-0.39 (-0.80, 0.02)	-0.40 (-0.94, -0.94)	NA	29
< 4yr	Hib	Parent hair exceed 1.2 µg/g	Hemoglobin (Hb)	-0.17 (-2.74, 2.40)	0.00 (-0.13, 0.14)	0.05 (-0.19, 0.28)	-0.28 (-0.59, 0.03)	-0.48 (-0.89, -0.89)	NA	37
< 4yr	Hib	Parent hair exceed 1.2 µg/g	Anemic (factor)	0.31 (-0.15, 0.76)	-0.32 (-0.81, 0.16)	0.18 (-0.43, 0.80)	-0.30 (-0.60, 0.00)	-0.57 (-0.97, -0.97)	NA	37
< 4yr	Hib	Parent hair exceed 1.2 µg/g	HAZ	0.52 (0.01, 1.04)	-0.11 (-0.24, 0.02)	0.14 (-0.10, 0.37)	-0.48 (-0.84, -0.13)	-0.42 (-0.85, -0.85)	NA	33
< 4yr	Hib	Parent hair exceed 1.2 µg/g	Stunted (factor)	0.40 (-0.07, 0.86)	-0.07 (-1.00, 0.86)	-0.07 (-1.23, 1.09)	-0.41 (-0.75, -0.07)	-0.52 (-0.94, -0.94)	NA	33
< 4yr	Hib	Parent hair exceed 1.2 µg/g	WAZ	0.41 (-0.03, 0.85)	-0.05 (-0.23, 0.14)	0.08 (-0.22, 0.39)	-0.31 (-0.67, 0.05)	-0.35 (-0.90, -0.90)	NA	33
< 4yr	Hib	Parent hair exceed 1.2 µg/g	WHZ	0.38 (-0.30, 1.05)	0.14 (-0.21, 0.48)	0.02 (-0.49, 0.53)	-0.34 (-0.73, 0.06)	-0.24 (-0.83, -0.83)	NA	29
< 4yr	Hib	Parent hair exceed 2 µg/g	Hemoglobin (Hb)	-1.64 (-4.37, 1.10)	-0.04 (-0.17, 0.09)	0.18 (-0.07, 0.43)	-0.24 (-0.55, 0.08)	-0.46 (-0.87, -0.87)	NA	37
< 4yr	Hib	Parent hair exceed 2 µg/g	Anemic (factor)	0.47 (-0.04, 0.98)	-0.04 (-0.51, 0.43)	-0.26 (-0.90, 0.38)	-0.27 (-0.58, 0.05)	-0.47 (-0.88, -0.88)	NA	37
< 4yr	Hib	Parent hair exceed 2 µg/g	HAZ	0.60 (0.01, 1.19)	-0.13 (-0.25, -0.01)	0.20 (-0.06, 0.46)	-0.49 (-0.85, -0.13)	-0.34 (-0.82, -0.82)	NA	33
< 4yr	Hib	Parent hair exceed 2 µg/g	Stunted (factor)	0.39 (-0.17, 0.95)	0.08 (-0.66, 0.81)	-0.37 (-1.29, 0.55)	-0.44 (-0.78, -0.09)	-0.55 (-0.98, -0.98)	NA	33
< 4yr	Hib	Parent hair exceed 2 µg/g	WAZ	0.37 (-0.12, 0.86)	-0.04 (-0.23, 0.14)	0.07 (-0.24, 0.38)	-0.32 (-0.68, 0.05)	-0.38 (-0.94, -0.94)	NA	33
< 4yr	Hib	Parent hair exceed 2 µg/g	WHZ	0.44 (-0.29, 1.16)	0.19 (-0.14, 0.53)	-0.09 (-0.60, 0.41)	-0.34 (-0.74, 0.06)	-0.26 (-0.86, -0.86)	NA	29
< 4yr	Hib	Parent hair Hg (log10)	Hemoglobin (Hb)	-0.50 (-4.47, 3.47)	0.00 (-0.13, 0.12)	0.07 (-0.28, 0.42)	-0.26 (-0.59, 0.06)	-0.50 (-0.92, -0.92)	NA	37
< 4yr	Hib	Parent hair Hg (log10)	Anemic (factor)	0.25 (-0.23, 0.73)	-0.28 (-0.67, 0.12)	0.22 (-0.52, 0.95)	-0.30 (-0.62, 0.01)	-0.61 (-1.02, -1.02)	NA	37
< 4yr	Hib	Parent hair Hg (log10)	HAZ	0.37 (-0.16, 0.90)	-0.04 (-0.16, 0.07)	0.14 (-0.12, 0.40)	-0.46 (-0.82, -0.10)	-0.53 (-0.94, -0.94)	NA	33
< 4yr	Hib	Parent hair Hg (log10)	Stunted (factor)	0.32 (-0.15, 0.80)	-0.09 (-0.88, 0.70)	-0.11 (-2.11, 1.88)	-0.43 (-0.78, -0.09)	-0.62 (-1.02, -1.02)	NA	33
< 4yr	Hib	Parent hair Hg (log10)	WAZ	0.30 (-0.15, 0.75)	-0.01 (-0.17, 0.15)	0.10 (-0.17, 0.37)	-0.31 (-0.69, 0.06)	-0.46 (-0.99, -0.99)	NA	33
< 4yr	Hib	Parent hair Hg (log10)	WHZ	0.22 (-0.43, 0.86)	0.15 (-0.12, 0.42)	0.08 (-0.37, 0.53)	-0.33 (-0.74, 0.08)	-0.37 (-0.95, -0.95)	NA	29
< 4yr	Measles	Child hair exceed 1.2 µg/g	Hemoglobin (Hb)	-2.70 (-5.36, -0.04)	0.07 (-0.05, 0.20)	0.23 (-0.01, 0.48)	-0.10 (-0.39, 0.19)	-0.42 (-0.90, -0.90)	NA	30
< 4yr	Measles	Child hair exceed 1.2 µg/g	Anemic (factor)	-0.20 (-0.64, 0.25)	-0.32 (-0.73, 0.08)	-0.12 (-0.70, 0.45)	-0.12 (-0.42, 0.18)	-0.40 (-0.84, -0.84)	NA	30
< 4yr	Measles	Child hair exceed 1.2 µg/g	HAZ	-0.08 (-0.56, 0.40)	0.04 (-0.07, 0.15)	0.01 (-0.21, 0.23)	-0.25 (-0.60, 0.09)	-0.10 (-0.52, -0.52)	NA	26
< 4yr	Measles	Child hair exceed 1.2 µg/g	Stunted (factor)	0.00 (-0.41, 0.41)	0.56 (-0.24, 1.35)	-0.74 (-1.69, 0.21)	-0.38 (-0.71, -0.05)	0.06 (-0.36, -0.36)	NA	26
< 4yr	Measles	Child hair exceed 1.2 µg/g	WAZ	-0.15 (-0.58, 0.27)	0.06 (-0.09, 0.21)	0.06 (-0.23, 0.35)	-0.17 (-0.51, 0.17)	-0.05 (-0.49, -0.49)	NA	28
< 4yr	Measles	Child hair exceed 1.2 µg/g	WHZ	0.01 (-0.59, 0.62)	-0.01 (-0.26, 0.24)	-0.13 (-0.62, 0.37)	-0.28 (-0.63, 0.06)	-0.01 (-0.51, -0.51)	NA	24
< 4yr	Measles	Child hair exceed 2 µg/g	Hemoglobin (Hb)	-2.75 (-5.66, 0.16)	0.08 (-0.05, 0.20)	0.24 (-0.03, 0.50)	-0.12 (-0.42, 0.17)	-0.36 (-0.84, -0.84)	NA	30
< 4yr	Measles	Child hair exceed 2 µg/g	Anemic (factor)	-0.14 (-0.62, 0.34)	-0.32 (-0.69, 0.06)	-0.17 (-0.75, 0.42)	-0.14 (-0.43, 0.16)	-0.34 (-0.77, -0.77)	NA	30
< 4yr	Measles	Child hair exceed 2 µg/g	HAZ	-0.05 (-0.65, 0.55)	0.04 (-0.07, 0.15)	0.00 (-0.29, 0.29)	-0.26 (-0.62, 0.10)	-0.08 (-0.49, -0.49)	NA	26
< 4yr	Measles	Child hair exceed 2 µg/g	Stunted (factor)	0.05 (-0.44, 0.54)	0.18 (-0.46, 0.82)	-0.40 (-1.40, 0.60)	-0.38 (-0.74, -0.01)	0.04 (-0.40, -0.40)	NA	26
< 4yr	Measles	Child hair exceed 2 µg/g	WAZ	-0.10 (-0.52, 0.33)	0.06 (-0.09, 0.21)	0.06 (-0.23, 0.35)	-0.19 (-0.53, 0.15)	-0.02 (-0.45, -0.45)	NA	28
< 4yr	Measles	Child hair exceed 2 µg/g	WHZ	0.03 (-0.58, 0.63)	-0.02 (-0.27, 0.22)	-0.11 (-0.67, 0.45)	-0.30 (-0.64, 0.04)	0.01 (-0.49, -0.49)	NA	24
< 4yr	Measles	Child hair Hg (log10)	Hemoglobin (Hb)	-2.97 (-6.10, 0.15)	0.17 (0.04, 0.30)	0.27 (-0.01, 0.54)	-0.12 (-0.43, 0.19)	-0.35 (-0.83, -0.83)	NA	30
< 4yr	Measles	Child hair Hg (log10)	Anemic (factor)	0.05 (-0.39, 0.48)	-0.37 (-0.69, -0.06)	-0.26 (-0.80, 0.28)	-0.14 (-0.46, 0.17)	-0.32 (-0.74, -0.74)	NA	30
< 4yr	Measles	Child hair Hg (log10)	HAZ	0.06 (-0.39, 0.51)	0.06 (-0.05, 0.18)	0.07 (-0.13, 0.28)	-0.28 (-0.64, 0.08)	-0.08 (-0.48, -0.48)	NA	26
< 4yr	Measles	Child hair Hg (log10)	Stunted (factor)	0.08 (-0.31, 0.47)	0.13 (-0.31, 0.56)	-0.82 (-1.81, 0.18)	-0.41 (-0.78, -0.05)	0.07 (-0.34, -0.34)	NA	26
< 4yr	Measles	Child hair Hg (log10)	WAZ	0.02 (-0.38, 0.42)	0.09 (-0.05, 0.22)	0.00 (-0.22, 0.21)	-0.21 (-0.57, 0.14)	-0.01 (-0.43, -0.43)	NA	28
< 4yr	Measles	Child hair Hg (log10)	WHZ	0.15 (-0.36, 0.67)	-0.07 (-0.28, 0.15)	-0.22 (-0.61, 0.16)	-0.30 (-0.66, 0.06)	0.04 (-0.42, -0.42)	NA	24
< 4yr	Measles	Parent hair exceed 1.2 µg/g	Hemoglobin (Hb)	-2.02 (-4.45, 0.41)	0.06 (-0.08, 0.20)	0.17 (-0.06, 0.39)	-0.17 (-0.46, 0.12)	-0.41 (-0.94, -0.94)	NA	30
< 4yr	Measles	Parent hair exceed 1.2 µg/g	Anemic (factor)	-0.18 (-0.66, 0.30)	-0.25 (-0.76, 0.26)	-0.12 (-0.73, 0.48)	-0.18 (-0.47, 0.11)	-0.39 (-0.88, -0.88)	NA	30
< 4yr	Measles	Parent hair exceed 1.2 µg/g	HAZ	-0.11 (-0.58, 0.36)	0.02 (-0.09, 0.13)	0.06 (-0.15, 0.27)	-0.27 (-0.59, 0.05)	-0.14 (-0.60, -0.60)	NA	26
< 4yr	Measles	Parent hair exceed 1.2 µg/g	Stunted (factor)	-0.09 (-0.51, 0.33)	0.47 (-0.36, 1.30)	-0.62 (-1.59, 0.35)	-0.36 (-0.67, -0.05)	-0.01 (-0.50, -0.50)	NA	26
< 4yr	Measles	Parent hair exceed 1.2 µg/g	WAZ	-0.29 (-0.67, 0.10)	0.09 (-0.06, 0.24)	-0.04 (-0.30, 0.23)	-0.20 (-0.53, 0.12)	-0.15 (-0.61, -0.61)	NA	28
< 4yr	Measles	Parent hair exceed 1.2 µg/g	WHZ	0.11 (-0.41, 0.63)	0.15 (-0.11, 0.41)	-0.35 (-0.74, 0.04)	-0.30 (-0.60, -0.01)	-0.05 (-0.51, -0.51)	NA	24
< 4yr	Measles	Parent hair exceed 2 µg/g	Hemoglobin (Hb)	-3.25 (-5.63, -0.88)	0.05 (-0.07, 0.17)	0.26 (0.04, 0.48)	-0.07 (-0.34, 0.21)	-0.46 (-0.94, -0.94)	NA	30
< 4yr	Measles	Parent hair exceed 2 µg/g	Anemic (factor)	-0.27 (-0.72, 0.17)	-0.15 (-0.62, 0.31)	-0.31 (-0.89, 0.27)	-0.11 (-0.39, 0.18)	-0.40 (-0.87, -0.87)	NA	30
< 4yr	Measles	Parent hair exceed 2 µg/g	HAZ	-0.23 (-0.70, 0.24)	0.02 (-0.09, 0.13)	0.04 (-0.16, 0.25)	-0.23 (-0.55, 0.10)	-0.18 (-0.63, -0.63)	NA	26
< 4yr	Measles	Parent hair exceed 2 µg/g	Stunted (factor)	-0.22 (-0.61, 0.16)	0.44 (-0.35, 1.23)	-0.52 (-1.45, 0.40)	-0.32 (-0.63, -0.01)	-0.07 (-0.53, -0.53)	NA	26
< 4yr	Measles	Parent hair exceed 2 µg/g	WAZ	-0.43 (-0.79, -0.06)	0.08 (-0.06, 0.23)	-0.03 (-0.29, 0.22)	-0.15 (-0.47, 0.18)	-0.18 (-0.61, -0.61)	NA	28
< 4yr	Measles	Parent hair exceed 2 µg/g	WHZ	-0.04 (-0.53, 0.46)	0.14 (-0.11, 0.40)	-0.34 (-0.71, 0.03)	-0.23 (-0.53, 0.07)	-0.06 (-0.50, -0.50)	NA	24
< 4yr	Measles	Parent hair Hg (log10)	Hemoglobin (Hb)	-2.75 (-6.22, 0.72)	0.08 (-0.04, 0.21)	0.23 (-0.08, 0.54)	-0.11 (-0.41, 0.20)	-0.36 (-0.88, -0.88)	NA	30
< 4yr	Measles	Parent hair Hg (log10)	Anemic (factor)	-0.04 (-0.49, 0.41)	-0.27 (-0.65, 0.10)	-0.26 (-0.89, 0.36)	-0.14 (-0.44, 0.16)	-0.33 (-0.78, -0.78)	NA	30
< 4yr	Measles	Parent hair Hg (log10)	HAZ	-0.12 (-0.54, 0.30)	0.04 (-0.06, 0.14)	0.06 (-0.14, 0.27)	-0.24 (-0.57, 0.08)	-0.13 (-0.55, -0.55)	NA	26
< 4yr	Measles	Parent hair Hg (log10)	Stunted (factor)	-0.16 (-0.49, 0.17)	0.52 (-0.28, 1.32)	-1.37 (-3.15, 0.41)	-0.33 (-0.64, -0.01)	0.00 (-0.44, -0.44)	NA	26
< 4yr	Measles	Parent hair Hg (log10)	WAZ	-0.19 (-0.59, 0.21)	0.07 (-0.06, 0.20)	-0.04 (-0.27, 0.20)	-0.19 (-0.53, 0.15)	-0.08 (-0.53, -0.53)	NA	28
< 4yr	Measles	Parent hair Hg (log10)	WHZ	0.02 (-0.47, 0.51)	0.02 (-0.18, 0.22)	-0.25 (-0.58, 0.08)	-0.26 (-0.57, 0.05)	-0.02 (-0.48, -0.48)	NA	24
< 4yr	Pertussis	Child hair exceed 1.2 µg/g	Hemoglobin (Hb)	-1.30 (-5.11, 2.50)	-0.05 (-0.19, 0.08)	0.14 (-0.21, 0.49)	0.20 (-0.14, 0.55)	-0.51 (-0.99, -0.99)	NA	38
< 4yr	Pertussis	Child hair exceed 1.2 µg/g	Anemic (factor)	0.30 (-0.16, 0.77)	0.01 (-0.40, 0.41)	-0.27 (-0.99, 0.46)	0.23 (-0.12, 0.58)	-0.58 (-1.04, -1.04)	NA	38
< 4yr	Pertussis	Child hair exceed 1.2 µg/g	HAZ	0.42 (-0.17, 1.01)	0.05 (-0.07, 0.16)	0.14 (-0.13, 0.42)	0.20 (-0.17, 0.57)	-0.51 (-0.99, -0.99)	NA	34
< 4yr	Pertussis	Child hair exceed 1.2 µg/g	Stunted (factor)	0.32 (-0.19, 0.82)	0.12 (-0.55, 0.79)	-0.50 (-1.50, 0.50)	0.14 (-0.25, 0.52)	-0.50 (-1.02, -1.02)	NA	34
< 4yr	Pertussis	Child hair exceed 1.2 µg/g	WAZ	-0.04 (-0.45, 0.36)	-0.03 (-0.20, 0.15)	-0.06 (-0.40, 0.29)	0.38 (0.01, 0.75)	-0.75 (-1.26, -1.26)	NA	34
< 4yr	Pertussis	Child hair exceed 1.2 µg/g	WHZ	0.00 (-0.66, 0.66)	-0.14 (-0.39, 0.12)	0.08 (-0.52, 0.68)	0.27 (-0.13, 0.67)	-0.72 (-1.23, -1.23)	NA	30
< 4yr	Pertussis	Child hair exceed 2 µg/g	Hemoglobin (Hb)	-0.07 (-4.03, 3.90)	-0.04 (-0.17, 0.10)	0.03 (-0.33, 0.40)	0.16 (-0.18, 0.50)	-0.52 (-0.99, -0.99)	NA	38
< 4yr	Pertussis	Child hair exceed 2 µg/g	Anemic (factor)	0.35 (-0.14, 0.85)	-0.06 (-0.44, 0.31)	-0.08 (-0.82, 0.66)	0.17 (-0.16, 0.51)	-0.60 (-1.05, -1.05)	NA	38
< 4yr	Pertussis	Child hair exceed 2 µg/g	HAZ	0.66 (-0.07, 1.39)	0.06 (-0.05, 0.16)	0.19 (-0.14, 0.53)	0.13 (-0.24, 0.51)	-0.49 (-0.96, -0.96)	NA	34
< 4yr	Pertussis	Child hair exceed 2 µg/g	Stunted (factor)	0.36 (-0.21, 0.93)	-0.05 (-0.66, 0.55)	-0.20 (-1.29, 0.89)	0.12 (-0.28, 0.52)	-0.56 (-1.11, -1.11)	NA	34
< 4yr	Pertussis	Child hair exceed 2 µg/g	WAZ	0.08 (-0.33, 0.49)	-0.02 (-0.20, 0.16)	-0.04 (-0.39, 0.31)	0.36 (0.00, 0.72)	-0.74 (-1.23, -1.23)	NA	34
< 4yr	Pertussis	Child hair exceed 2 µg/g	WHZ	-0.08 (-0.73, 0.57)	-0.17 (-0.41, 0.08)	0.34 (-0.31, 0.98)	0.26 (-0.12, 0.64)	-0.78 (-1.28, -1.28)	NA	30
< 4yr	Pertussis	Child hair Hg (log10)	Hemoglobin (Hb)	-0.91 (-4.68, 2.85)	0.00 (-0.15, 0.15)	0.11 (-0.23, 0.45)	0.13 (-0.22, 0.48)	-0.57 (-1.02, -1.02)	NA	38
< 4yr	Pertussis	Child hair Hg (log10)	Anemic (factor)	0.39 (0.01, 0.78)	-0.08 (-0.41, 0.24)	-0.15 (-0.74, 0.44)	0.13 (-0.21, 0.47)	-0.61 (-1.05, -1.05)	NA	38
< 4yr	Pertussis	Child hair Hg (log10)	HAZ	0.68 (0.18, 1.17)	0.14 (0.02, 0.26)	0.17 (-0.06, 0.40)	0.07 (-0.29, 0.42)	-0.51 (-0.95, -0.95)	NA	34
< 4yr	Pertussis	Child hair Hg (log10)	Stunted (factor)	0.44 (0.04, 0.84)	-0.09 (-0.55, 0.37)	-0.54 (-1.72, 0.65)	0.05 (-0.33, 0.43)	-0.54 (-1.02, -1.02)	NA	34
< 4yr	Pertussis	Child hair Hg (log10)	WAZ	0.03 (-0.35, 0.41)	-0.04 (-0.22, 0.13)	-0.03 (-0.29, 0.23)	0.37 (-0.02, 0.75)	-0.74 (-1.24, -1.24)	NA	34
< 4yr	Pertussis	Child hair Hg (log10)	WHZ	0.04 (-0.50, 0.58)	-0.08 (-0.33, 0.18)	0.19 (-0.30, 0.68)	0.19 (-0.23, 0.61)	-0.72 (-1.21, -1.21)	NA	30
< 4yr	Pertussis	Parent hair exceed 1.2 µg/g	Hemoglobin (Hb)	-0.72 (-3.65, 2.20)	-0.04 (-0.19, 0.11)	0.09 (-0.17, 0.36)	0.19 (-0.14, 0.52)	-0.53 (-0.99, -0.99)	NA	38
< 4yr	Pertussis	Parent hair exceed 1.2 µg/g	Anemic (factor)	0.37 (-0.03, 0.77)	-0.04 (-0.54, 0.47)	-0.16 (-0.81, 0.49)	0.18 (-0.14, 0.51)	-0.57 (-1.01, -1.01)	NA	38
< 4yr	Pertussis	Parent hair exceed 1.2 µg/g	HAZ	0.47 (0.04, 0.89)	0.04 (-0.10, 0.18)	0.12 (-0.09, 0.33)	0.17 (-0.18, 0.53)	-0.45 (-0.92, -0.92)	NA	34
< 4yr	Pertussis	Parent hair exceed 1.2 µg/g	Stunted (factor)	0.31 (-0.09, 0.71)	0.22 (-0.85, 1.28)	-0.44 (-1.61, 0.73)	0.15 (-0.22, 0.52)	-0.52 (-1.01, -1.01)	NA	34
< 4yr	Pertussis	Parent hair exceed 1.2 µg/g	WAZ	0.03 (-0.33, 0.38)	0.00 (-0.18, 0.19)	-0.11 (-0.41, 0.19)	0.37 (0.01, 0.74)	-0.75 (-1.25, -1.25)	NA	34
< 4yr	Pertussis	Parent hair exceed 1.2 µg/g	WHZ	0.27 (-0.29, 0.84)	-0.14 (-0.47, 0.19)	-0.07 (-0.55, 0.41)	0.21 (-0.18, 0.60)	-0.67 (-1.17, -1.17)	NA	30
< 4yr	Pertussis	Parent hair exceed 2 µg/g	Hemoglobin (Hb)	-1.35 (-4.41, 1.71)	-0.05 (-0.19, 0.09)	0.15 (-0.13, 0.43)	0.22 (-0.12, 0.55)	-0.53 (-0.98, -0.98)	NA	38
< 4yr	Pertussis	Parent hair exceed 2 µg/g	Anemic (factor)	0.45 (0.05, 0.86)	0.03 (-0.44, 0.49)	-0.32 (-0.97, 0.32)	0.21 (-0.11, 0.54)	-0.56 (-1.00, -1.00)	NA	38
< 4yr	Pertussis	Parent hair exceed 2 µg/g	HAZ	0.56 (0.12, 1.00)	0.02 (-0.09, 0.13)	0.21 (-0.02, 0.43)	0.17 (-0.18, 0.51)	-0.37 (-0.84, -0.84)	NA	34
< 4yr	Pertussis	Parent hair exceed 2 µg/g	Stunted (factor)	0.42 (0.01, 0.83)	0.27 (-0.40, 0.94)	-0.65 (-1.57, 0.28)	0.12 (-0.24, 0.48)	-0.40 (-0.92, -0.92)	NA	34
< 4yr	Pertussis	Parent hair exceed 2 µg/g	WAZ	0.04 (-0.31, 0.40)	0.00 (-0.19, 0.19)	-0.10 (-0.40, 0.20)	0.37 (0.01, 0.73)	-0.75 (-1.26, -1.26)	NA	34
< 4yr	Pertussis	Parent hair exceed 2 µg/g	WHZ	0.37 (-0.21, 0.94)	-0.08 (-0.38, 0.22)	-0.19 (-0.65, 0.28)	0.21 (-0.17, 0.60)	-0.66 (-1.15, -1.15)	NA	30
< 4yr	Pertussis	Parent hair Hg (log10)	Hemoglobin (Hb)	-0.74 (-4.99, 3.52)	-0.03 (-0.16, 0.11)	0.09 (-0.29, 0.47)	0.19 (-0.16, 0.53)	-0.55 (-1.02, -1.02)	NA	38
< 4yr	Pertussis	Parent hair Hg (log10)	Anemic (factor)	0.41 (-0.01, 0.83)	-0.07 (-0.46, 0.32)	-0.24 (-0.95, 0.47)	0.18 (-0.15, 0.51)	-0.60 (-1.05, -1.05)	NA	38
< 4yr	Pertussis	Parent hair Hg (log10)	HAZ	0.52 (0.09, 0.94)	0.10 (0.00, 0.21)	0.16 (-0.07, 0.39)	0.16 (-0.19, 0.51)	-0.49 (-0.94, -0.94)	NA	34
< 4yr	Pertussis	Parent hair Hg (log10)	Stunted (factor)	0.27 (-0.11, 0.66)	-0.10 (-0.98, 0.79)	0.02 (-2.21, 2.25)	0.14 (-0.23, 0.52)	-0.59 (-1.10, -1.10)	NA	34
< 4yr	Pertussis	Parent hair Hg (log10)	WAZ	0.08 (-0.29, 0.46)	-0.03 (-0.19, 0.12)	-0.08 (-0.34, 0.18)	0.36 (-0.01, 0.73)	-0.74 (-1.23, -1.23)	NA	34
< 4yr	Pertussis	Parent hair Hg (log10)	WHZ	0.21 (-0.31, 0.73)	-0.15 (-0.39, 0.10)	-0.01 (-0.43, 0.41)	0.21 (-0.19, 0.60)	-0.70 (-1.19, -1.19)	NA	30
< 4yr	Tetanus	Child hair exceed 1.2 µg/g	Hemoglobin (Hb)	0.13 (-3.61, 3.87)	-0.08 (-0.21, 0.05)	0.01 (-0.33, 0.36)	-0.04 (-0.38, 0.30)	-0.43 (-0.95, -0.95)	NA	38
< 4yr	Tetanus	Child hair exceed 1.2 µg/g	Anemic (factor)	0.36 (-0.19, 0.91)	0.19 (-0.22, 0.60)	-0.14 (-0.88, 0.60)	0.01 (-0.34, 0.36)	-0.49 (-1.00, -1.00)	NA	38
< 4yr	Tetanus	Child hair exceed 1.2 µg/g	HAZ	0.25 (-0.37, 0.86)	-0.01 (-0.13, 0.11)	0.00 (-0.28, 0.28)	0.03 (-0.35, 0.41)	-0.52 (-1.06, -1.06)	NA	34
< 4yr	Tetanus	Child hair exceed 1.2 µg/g	Stunted (factor)	0.37 (-0.19, 0.92)	0.26 (-0.40, 0.91)	-0.42 (-1.38, 0.55)	-0.01 (-0.38, 0.37)	-0.38 (-0.95, -0.95)	NA	34
< 4yr	Tetanus	Child hair exceed 1.2 µg/g	WAZ	0.13 (-0.35, 0.60)	-0.20 (-0.38, -0.03)	0.12 (-0.23, 0.46)	0.09 (-0.27, 0.45)	-0.98 (-1.52, -1.52)	NA	34
< 4yr	Tetanus	Child hair exceed 1.2 µg/g	WHZ	0.05 (-0.69, 0.79)	-0.25 (-0.52, 0.02)	0.13 (-0.51, 0.77)	0.13 (-0.26, 0.53)	-0.77 (-1.34, -1.34)	NA	30
< 4yr	Tetanus	Child hair exceed 2 µg/g	Hemoglobin (Hb)	0.63 (-3.36, 4.62)	-0.07 (-0.20, 0.05)	-0.03 (-0.39, 0.34)	-0.05 (-0.39, 0.29)	-0.45 (-0.97, -0.97)	NA	38
< 4yr	Tetanus	Child hair exceed 2 µg/g	Anemic (factor)	0.37 (-0.25, 1.00)	0.15 (-0.23, 0.54)	-0.03 (-0.80, 0.74)	-0.02 (-0.36, 0.33)	-0.52 (-1.02, -1.02)	NA	38
< 4yr	Tetanus	Child hair exceed 2 µg/g	HAZ	0.17 (-0.62, 0.97)	-0.01 (-0.12, 0.11)	-0.07 (-0.44, 0.30)	0.02 (-0.36, 0.40)	-0.55 (-1.08, -1.08)	NA	34
< 4yr	Tetanus	Child hair exceed 2 µg/g	Stunted (factor)	0.38 (-0.29, 1.05)	0.21 (-0.38, 0.80)	-0.28 (-1.45, 0.89)	-0.03 (-0.42, 0.35)	-0.41 (-1.00, -1.00)	NA	34
< 4yr	Tetanus	Child hair exceed 2 µg/g	WAZ	0.20 (-0.28, 0.67)	-0.20 (-0.38, -0.03)	0.12 (-0.22, 0.46)	0.09 (-0.27, 0.44)	-0.98 (-1.50, -1.50)	NA	34
< 4yr	Tetanus	Child hair exceed 2 µg/g	WHZ	0.02 (-0.72, 0.76)	-0.25 (-0.51, 0.01)	0.19 (-0.51, 0.90)	0.15 (-0.24, 0.54)	-0.82 (-1.39, -1.39)	NA	30
< 4yr	Tetanus	Child hair Hg (log10)	Hemoglobin (Hb)	1.22 (-2.37, 4.81)	-0.10 (-0.24, 0.05)	-0.07 (-0.39, 0.25)	-0.16 (-0.49, 0.18)	-0.44 (-0.92, -0.92)	NA	38
< 4yr	Tetanus	Child hair Hg (log10)	Anemic (factor)	0.44 (-0.02, 0.90)	0.20 (-0.12, 0.51)	0.11 (-0.48, 0.70)	-0.12 (-0.45, 0.21)	-0.51 (-0.99, -0.99)	NA	38
< 4yr	Tetanus	Child hair Hg (log10)	HAZ	0.70 (0.13, 1.28)	0.06 (-0.08, 0.20)	0.20 (-0.07, 0.48)	-0.06 (-0.43, 0.32)	-0.61 (-1.10, -1.10)	NA	34
< 4yr	Tetanus	Child hair Hg (log10)	Stunted (factor)	0.54 (0.07, 1.01)	0.11 (-0.37, 0.59)	-1.05 (-2.18, 0.07)	-0.09 (-0.43, 0.26)	-0.34 (-0.83, -0.83)	NA	34
< 4yr	Tetanus	Child hair Hg (log10)	WAZ	0.16 (-0.26, 0.59)	-0.14 (-0.30, 0.03)	0.18 (-0.07, 0.44)	0.09 (-0.28, 0.46)	-0.99 (-1.51, -1.51)	NA	34
< 4yr	Tetanus	Child hair Hg (log10)	WHZ	0.01 (-0.58, 0.61)	-0.17 (-0.43, 0.10)	0.30 (-0.22, 0.81)	0.09 (-0.34, 0.53)	-0.87 (-1.41, -1.41)	NA	30
< 4yr	Tetanus	Parent hair exceed 1.2 µg/g	Hemoglobin (Hb)	-0.39 (-3.23, 2.44)	-0.09 (-0.23, 0.05)	0.04 (-0.22, 0.30)	-0.01 (-0.35, 0.33)	-0.44 (-0.96, -0.96)	NA	38
< 4yr	Tetanus	Parent hair exceed 1.2 µg/g	Anemic (factor)	0.04 (-0.50, 0.57)	0.15 (-0.37, 0.68)	-0.01 (-0.68, 0.66)	0.02 (-0.32, 0.37)	-0.52 (-1.05, -1.05)	NA	38
< 4yr	Tetanus	Parent hair exceed 1.2 µg/g	HAZ	0.16 (-0.39, 0.71)	-0.05 (-0.20, 0.09)	0.12 (-0.12, 0.37)	0.03 (-0.34, 0.41)	-0.55 (-1.10, -1.10)	NA	34
< 4yr	Tetanus	Parent hair exceed 1.2 µg/g	Stunted (factor)	0.13 (-0.30, 0.55)	1.20 (0.40, 2.01)	-1.45 (-2.41, -0.49)	-0.04 (-0.35, 0.26)	-0.31 (-0.77, -0.77)	NA	34
< 4yr	Tetanus	Parent hair exceed 1.2 µg/g	WAZ	-0.10 (-0.52, 0.31)	-0.22 (-0.41, -0.03)	0.11 (-0.19, 0.41)	0.12 (-0.24, 0.48)	-1.02 (-1.55, -1.55)	NA	34
< 4yr	Tetanus	Parent hair exceed 1.2 µg/g	WHZ	0.01 (-0.63, 0.66)	-0.29 (-0.64, 0.05)	0.09 (-0.43, 0.61)	0.16 (-0.25, 0.57)	-0.82 (-1.38, -1.38)	NA	30
< 4yr	Tetanus	Parent hair exceed 2 µg/g	Hemoglobin (Hb)	0.15 (-2.93, 3.23)	-0.07 (-0.21, 0.07)	0.01 (-0.27, 0.29)	-0.03 (-0.37, 0.32)	-0.44 (-0.96, -0.96)	NA	38
< 4yr	Tetanus	Parent hair exceed 2 µg/g	Anemic (factor)	0.28 (-0.25, 0.80)	0.11 (-0.39, 0.61)	-0.01 (-0.72, 0.69)	0.00 (-0.35, 0.35)	-0.51 (-1.02, -1.02)	NA	38
< 4yr	Tetanus	Parent hair exceed 2 µg/g	HAZ	0.36 (-0.22, 0.94)	-0.03 (-0.16, 0.10)	0.06 (-0.19, 0.32)	0.02 (-0.36, 0.40)	-0.50 (-1.05, -1.05)	NA	34
< 4yr	Tetanus	Parent hair exceed 2 µg/g	Stunted (factor)	0.47 (-0.08, 1.02)	0.47 (-0.23, 1.16)	-0.60 (-1.57, 0.37)	-0.05 (-0.41, 0.31)	-0.29 (-0.84, -0.84)	NA	34
< 4yr	Tetanus	Parent hair exceed 2 µg/g	WAZ	0.17 (-0.25, 0.59)	-0.20 (-0.39, -0.02)	0.08 (-0.23, 0.38)	0.06 (-0.29, 0.41)	-0.94 (-1.47, -1.47)	NA	34
< 4yr	Tetanus	Parent hair exceed 2 µg/g	WHZ	0.17 (-0.47, 0.82)	-0.31 (-0.62, 0.00)	0.10 (-0.40, 0.60)	0.12 (-0.27, 0.52)	-0.79 (-1.34, -1.34)	NA	30
< 4yr	Tetanus	Parent hair Hg (log10)	Hemoglobin (Hb)	2.64 (-1.58, 6.87)	-0.05 (-0.18, 0.08)	-0.21 (-0.59, 0.16)	-0.08 (-0.42, 0.27)	-0.44 (-0.95, -0.95)	NA	38
< 4yr	Tetanus	Parent hair Hg (log10)	Anemic (factor)	0.10 (-0.43, 0.64)	-0.01 (-0.42, 0.39)	0.43 (-0.35, 1.21)	-0.03 (-0.37, 0.31)	-0.54 (-1.05, -1.05)	NA	38
< 4yr	Tetanus	Parent hair Hg (log10)	HAZ	0.43 (-0.11, 0.97)	0.02 (-0.10, 0.14)	0.14 (-0.13, 0.40)	0.01 (-0.36, 0.38)	-0.54 (-1.05, -1.05)	NA	34
< 4yr	Tetanus	Parent hair Hg (log10)	Stunted (factor)	0.33 (-0.15, 0.82)	0.43 (-0.35, 1.21)	-1.03 (-3.17, 1.10)	-0.02 (-0.38, 0.34)	-0.34 (-0.88, -0.88)	NA	34
< 4yr	Tetanus	Parent hair Hg (log10)	WAZ	0.13 (-0.30, 0.55)	-0.17 (-0.32, -0.01)	0.13 (-0.14, 0.40)	0.07 (-0.29, 0.42)	-0.96 (-1.48, -1.48)	NA	34
< 4yr	Tetanus	Parent hair Hg (log10)	WHZ	0.04 (-0.52, 0.60)	-0.33 (-0.58, -0.08)	0.29 (-0.14, 0.72)	0.10 (-0.30, 0.50)	-0.88 (-1.39, -1.39)	NA	30
< 4yr	Total IgG	Child hair exceed 1.2 µg/g	Hemoglobin (Hb)	0.78 (-0.45, 2.02)	0.01 (-0.05, 0.07)	-0.07 (-0.19, 0.05)	0.01 (-0.12, 0.15)	0.00007 (-0.00013, -0.00013)	NA	58
< 4yr	Total IgG	Child hair exceed 1.2 µg/g	Anemic (factor)	-0.10 (-0.32, 0.12)	-0.17 (-0.33, -0.01)	0.26 (-0.01, 0.53)	-0.01 (-0.14, 0.12)	0.00001 (-0.00018, -0.00018)	NA	58
< 4yr	Total IgG	Child hair exceed 1.2 µg/g	HAZ	-0.03 (-0.22, 0.17)	0.00 (-0.04, 0.05)	-0.04 (-0.14, 0.06)	-0.03 (-0.15, 0.10)	0.00008 (-0.00009, -0.00009)	NA	52
< 4yr	Total IgG	Child hair exceed 1.2 µg/g	Stunted (factor)	0.02 (-0.15, 0.19)	0.09 (-0.14, 0.32)	0.02 (-0.30, 0.35)	-0.03 (-0.16, 0.09)	0.00008 (-0.00009, -0.00009)	NA	52
< 4yr	Total IgG	Child hair exceed 1.2 µg/g	WAZ	0.04 (-0.15, 0.24)	0.00 (-0.08, 0.09)	0.01 (-0.11, 0.14)	-0.02 (-0.18, 0.13)	0.00003 (-0.00025, -0.00025)	NA	50
< 4yr	Total IgG	Child hair exceed 1.2 µg/g	WHZ	-0.04 (-0.24, 0.15)	-0.04 (-0.14, 0.06)	0.10 (-0.04, 0.24)	-0.06 (-0.20, 0.08)	0.00009 (-0.00014, -0.00014)	NA	46
< 4yr	Total IgG	Child hair exceed 2 µg/g	Hemoglobin (Hb)	0.84 (-0.41, 2.08)	0.01 (-0.04, 0.07)	-0.07 (-0.19, 0.04)	0.02 (-0.11, 0.15)	0.00006 (-0.00014, -0.00014)	NA	58
< 4yr	Total IgG	Child hair exceed 2 µg/g	Anemic (factor)	-0.07 (-0.31, 0.17)	-0.15 (-0.30, -0.01)	0.28 (0.00, 0.56)	0.01 (-0.12, 0.13)	0.00000 (-0.00019, -0.00019)	NA	58
< 4yr	Total IgG	Child hair exceed 2 µg/g	HAZ	-0.01 (-0.24, 0.21)	0.00 (-0.04, 0.05)	-0.07 (-0.18, 0.04)	-0.02 (-0.14, 0.10)	0.00006 (-0.00012, -0.00012)	NA	52
< 4yr	Total IgG	Child hair exceed 2 µg/g	Stunted (factor)	0.05 (-0.15, 0.24)	0.07 (-0.13, 0.27)	0.09 (-0.24, 0.42)	-0.03 (-0.15, 0.09)	0.00005 (-0.00012, -0.00012)	NA	52
< 4yr	Total IgG	Child hair exceed 2 µg/g	WAZ	0.06 (-0.15, 0.27)	0.01 (-0.07, 0.09)	-0.01 (-0.13, 0.11)	-0.02 (-0.17, 0.13)	0.00003 (-0.00025, -0.00025)	NA	50
< 4yr	Total IgG	Child hair exceed 2 µg/g	WHZ	0.00 (-0.20, 0.21)	-0.02 (-0.11, 0.07)	0.05 (-0.09, 0.19)	-0.05 (-0.19, 0.08)	0.00009 (-0.00014, -0.00014)	NA	46
< 4yr	Total IgG	Child hair Hg (log10)	Hemoglobin (Hb)	1.03 (-0.29, 2.35)	-0.02 (-0.07, 0.04)	-0.09 (-0.21, 0.04)	0.00 (-0.13, 0.13)	0.00004 (-0.00017, -0.00017)	NA	58
< 4yr	Total IgG	Child hair Hg (log10)	Anemic (factor)	-0.01 (-0.22, 0.20)	-0.07 (-0.20, 0.06)	0.24 (-0.02, 0.49)	-0.02 (-0.14, 0.11)	-0.00004 (-0.00024, -0.00024)	NA	58
< 4yr	Total IgG	Child hair Hg (log10)	HAZ	-0.01 (-0.23, 0.20)	-0.01 (-0.06, 0.04)	-0.03 (-0.13, 0.07)	-0.02 (-0.14, 0.11)	0.00008 (-0.00011, -0.00011)	NA	52
< 4yr	Total IgG	Child hair Hg (log10)	Stunted (factor)	0.00 (-0.19, 0.18)	0.09 (-0.07, 0.26)	0.12 (-0.29, 0.53)	-0.03 (-0.15, 0.10)	0.00007 (-0.00010, -0.00010)	NA	52
< 4yr	Total IgG	Child hair Hg (log10)	WAZ	0.06 (-0.15, 0.28)	0.01 (-0.05, 0.07)	0.00 (-0.10, 0.10)	-0.03 (-0.18, 0.13)	0.00002 (-0.00025, -0.00025)	NA	50
< 4yr	Total IgG	Child hair Hg (log10)	WHZ	-0.02 (-0.23, 0.20)	0.00 (-0.07, 0.06)	0.05 (-0.08, 0.17)	-0.05 (-0.20, 0.09)	0.00008 (-0.00016, -0.00016)	NA	46
< 4yr	Total IgG	Parent hair exceed 1.2 µg/g	Hemoglobin (Hb)	0.08 (-1.03, 1.19)	0.00 (-0.07, 0.06)	-0.01 (-0.11, 0.09)	0.02 (-0.11, 0.15)	0.00006 (-0.00014, -0.00014)	NA	58
< 4yr	Total IgG	Parent hair exceed 1.2 µg/g	Anemic (factor)	0.02 (-0.17, 0.22)	-0.09 (-0.30, 0.12)	0.01 (-0.25, 0.27)	0.02 (-0.11, 0.15)	0.00000 (-0.00019, -0.00019)	NA	58
< 4yr	Total IgG	Parent hair exceed 1.2 µg/g	HAZ	-0.06 (-0.23, 0.10)	-0.01 (-0.06, 0.05)	-0.01 (-0.09, 0.08)	-0.02 (-0.14, 0.10)	0.00007 (-0.00011, -0.00011)	NA	52
< 4yr	Total IgG	Parent hair exceed 1.2 µg/g	Stunted (factor)	-0.09 (-0.24, 0.06)	-0.12 (-0.54, 0.29)	0.28 (-0.17, 0.73)	-0.03 (-0.14, 0.09)	0.00007 (-0.00010, -0.00010)	NA	52
< 4yr	Total IgG	Parent hair exceed 1.2 µg/g	WAZ	-0.02 (-0.19, 0.16)	0.03 (-0.05, 0.12)	-0.05 (-0.16, 0.06)	-0.02 (-0.16, 0.13)	0.00006 (-0.00021, -0.00021)	NA	50
< 4yr	Total IgG	Parent hair exceed 1.2 µg/g	WHZ	-0.04 (-0.24, 0.16)	0.01 (-0.11, 0.13)	-0.02 (-0.16, 0.12)	-0.04 (-0.18, 0.09)	0.00011 (-0.00013, -0.00013)	NA	46
< 4yr	Total IgG	Parent hair exceed 2 µg/g	Hemoglobin (Hb)	0.23 (-0.92, 1.37)	0.00 (-0.06, 0.06)	-0.03 (-0.14, 0.08)	0.02 (-0.11, 0.15)	0.00005 (-0.00015, -0.00015)	NA	58
< 4yr	Total IgG	Parent hair exceed 2 µg/g	Anemic (factor)	-0.11 (-0.34, 0.11)	-0.11 (-0.29, 0.07)	0.09 (-0.18, 0.36)	0.02 (-0.11, 0.15)	-0.00001 (-0.00020, -0.00020)	NA	58
< 4yr	Total IgG	Parent hair exceed 2 µg/g	HAZ	-0.11 (-0.29, 0.06)	0.00 (-0.05, 0.05)	-0.02 (-0.11, 0.07)	-0.01 (-0.13, 0.11)	0.00005 (-0.00013, -0.00013)	NA	52
< 4yr	Total IgG	Parent hair exceed 2 µg/g	Stunted (factor)	-0.14 (-0.30, 0.03)	-0.01 (-0.24, 0.23)	0.18 (-0.13, 0.50)	-0.02 (-0.13, 0.10)	0.00003 (-0.00014, -0.00014)	NA	52
< 4yr	Total IgG	Parent hair exceed 2 µg/g	WAZ	-0.14 (-0.32, 0.03)	0.01 (-0.08, 0.09)	-0.03 (-0.13, 0.08)	-0.01 (-0.15, 0.13)	-0.00002 (-0.00029, -0.00029)	NA	50
< 4yr	Total IgG	Parent hair exceed 2 µg/g	WHZ	-0.12 (-0.32, 0.07)	0.01 (-0.10, 0.11)	-0.04 (-0.16, 0.09)	-0.04 (-0.16, 0.09)	0.00005 (-0.00018, -0.00018)	NA	46
< 4yr	Total IgG	Parent hair Hg (log10)	Hemoglobin (Hb)	-0.12 (-1.69, 1.44)	-0.01 (-0.07, 0.04)	0.01 (-0.14, 0.15)	0.02 (-0.11, 0.15)	0.00006 (-0.00014, -0.00014)	NA	58
< 4yr	Total IgG	Parent hair Hg (log10)	Anemic (factor)	-0.01 (-0.24, 0.22)	-0.07 (-0.23, 0.10)	-0.04 (-0.36, 0.29)	0.03 (-0.10, 0.16)	0.00001 (-0.00019, -0.00019)	NA	58
< 4yr	Total IgG	Parent hair Hg (log10)	HAZ	-0.07 (-0.25, 0.11)	-0.01 (-0.05, 0.03)	0.02 (-0.08, 0.11)	-0.02 (-0.14, 0.10)	0.00007 (-0.00011, -0.00011)	NA	52
< 4yr	Total IgG	Parent hair Hg (log10)	Stunted (factor)	-0.09 (-0.26, 0.08)	-0.03 (-0.31, 0.25)	0.36 (-0.25, 0.96)	-0.03 (-0.14, 0.09)	0.00006 (-0.00011, -0.00011)	NA	52
< 4yr	Total IgG	Parent hair Hg (log10)	WAZ	-0.07 (-0.26, 0.13)	0.01 (-0.06, 0.07)	-0.02 (-0.12, 0.08)	-0.01 (-0.16, 0.14)	0.00004 (-0.00023, -0.00023)	NA	50
< 4yr	Total IgG	Parent hair Hg (log10)	WHZ	-0.07 (-0.27, 0.14)	0.02 (-0.07, 0.10)	-0.04 (-0.17, 0.09)	-0.04 (-0.17, 0.09)	0.00013 (-0.00010, -0.00010)	NA	46
4 to < 8yr	Diphtheria	Child hair exceed 1.2 µg/g	Hemoglobin (Hb)	0.78 (-2.51, 4.08)	0.13 (-0.08, 0.34)	-0.07 (-0.36, 0.22)	0.37 (0.02, 0.71)	-0.64 (-0.89, -0.89)	NA	50
4 to < 8yr	Diphtheria	Child hair exceed 1.2 µg/g	Anemic (factor)	-0.02 (-0.46, 0.43)	-0.17 (-0.64, 0.30)	0.02 (-0.68, 0.72)	0.33 (-0.01, 0.68)	-0.60 (-0.85, -0.85)	NA	50
4 to < 8yr	Diphtheria	Child hair exceed 1.2 µg/g	HAZ	0.06 (-0.46, 0.57)	0.07 (-0.23, 0.36)	0.11 (-0.29, 0.50)	0.32 (-0.03, 0.66)	-0.59 (-0.84, -0.84)	NA	50
4 to < 8yr	Diphtheria	Child hair exceed 1.2 µg/g	Stunted (factor)	-0.16 (-0.52, 0.21)	-0.41 (-1.13, 0.31)	0.48 (-0.51, 1.47)	0.35 (0.00, 0.70)	-0.62 (-0.86, -0.86)	NA	50
4 to < 8yr	Diphtheria	Child hair exceed 1.2 µg/g	WAZ	-0.11 (-0.48, 0.27)	0.09 (-0.18, 0.36)	-0.11 (-0.51, 0.30)	0.31 (-0.03, 0.65)	-0.64 (-0.89, -0.89)	NA	51
4 to < 8yr	Diphtheria	Child hair exceed 1.2 µg/g	WHZ	0.02 (-0.42, 0.46)	0.07 (-0.19, 0.33)	-0.18 (-0.54, 0.18)	0.35 (0.00, 0.70)	-0.65 (-0.91, -0.91)	NA	49
4 to < 8yr	Diphtheria	Child hair exceed 2 µg/g	Hemoglobin (Hb)	0.96 (-2.35, 4.28)	0.12 (-0.05, 0.29)	-0.09 (-0.38, 0.20)	0.35 (0.02, 0.68)	-0.64 (-0.88, -0.88)	NA	50
4 to < 8yr	Diphtheria	Child hair exceed 2 µg/g	Anemic (factor)	-0.17 (-0.63, 0.29)	-0.25 (-0.65, 0.15)	0.26 (-0.43, 0.96)	0.35 (0.02, 0.68)	-0.61 (-0.85, -0.85)	NA	50
4 to < 8yr	Diphtheria	Child hair exceed 2 µg/g	HAZ	0.00 (-0.57, 0.56)	0.13 (-0.14, 0.39)	0.01 (-0.39, 0.40)	0.31 (-0.03, 0.64)	-0.60 (-0.85, -0.85)	NA	50
4 to < 8yr	Diphtheria	Child hair exceed 2 µg/g	Stunted (factor)	-0.21 (-0.59, 0.17)	-0.52 (-1.13, 0.08)	0.93 (-0.04, 1.90)	0.38 (0.04, 0.71)	-0.61 (-0.85, -0.85)	NA	50
4 to < 8yr	Diphtheria	Child hair exceed 2 µg/g	WAZ	-0.22 (-0.64, 0.20)	0.13 (-0.09, 0.35)	-0.37 (-0.83, 0.09)	0.36 (0.03, 0.70)	-0.64 (-0.87, -0.87)	NA	51
4 to < 8yr	Diphtheria	Child hair exceed 2 µg/g	WHZ	0.14 (-0.29, 0.58)	0.10 (-0.12, 0.31)	-0.34 (-0.70, 0.02)	0.40 (0.06, 0.74)	-0.66 (-0.90, -0.90)	NA	49
4 to < 8yr	Diphtheria	Child hair Hg (log10)	Hemoglobin (Hb)	-0.72 (-3.98, 2.53)	0.09 (-0.05, 0.23)	0.07 (-0.22, 0.36)	0.33 (-0.01, 0.66)	-0.62 (-0.86, -0.86)	NA	50
4 to < 8yr	Diphtheria	Child hair Hg (log10)	Anemic (factor)	0.12 (-0.34, 0.58)	-0.15 (-0.48, 0.17)	-0.16 (-0.83, 0.51)	0.31 (-0.02, 0.65)	-0.59 (-0.83, -0.83)	NA	50
4 to < 8yr	Diphtheria	Child hair Hg (log10)	HAZ	0.17 (-0.29, 0.63)	0.09 (-0.12, 0.31)	0.23 (-0.24, 0.69)	0.33 (-0.01, 0.67)	-0.60 (-0.84, -0.84)	NA	50
4 to < 8yr	Diphtheria	Child hair Hg (log10)	Stunted (factor)	-0.08 (-0.42, 0.26)	-0.29 (-0.84, 0.26)	0.83 (-0.73, 2.39)	0.36 (0.01, 0.70)	-0.62 (-0.86, -0.86)	NA	50
4 to < 8yr	Diphtheria	Child hair Hg (log10)	WAZ	0.00 (-0.37, 0.36)	0.06 (-0.16, 0.27)	-0.11 (-0.49, 0.27)	0.33 (-0.01, 0.66)	-0.65 (-0.90, -0.90)	NA	51
4 to < 8yr	Diphtheria	Child hair Hg (log10)	WHZ	0.04 (-0.38, 0.46)	0.00 (-0.19, 0.19)	-0.14 (-0.42, 0.15)	0.37 (0.02, 0.72)	-0.66 (-0.92, -0.92)	NA	49
4 to < 8yr	Diphtheria	Parent hair exceed 1.2 µg/g	Hemoglobin (Hb)	-1.65 (-5.72, 2.41)	-0.03 (-0.36, 0.31)	0.14 (-0.22, 0.50)	0.32 (-0.01, 0.65)	-0.63 (-0.86, -0.86)	NA	50
4 to < 8yr	Diphtheria	Parent hair exceed 1.2 µg/g	Anemic (factor)	0.09 (-0.55, 0.73)	0.09 (-0.71, 0.88)	-0.31 (-1.19, 0.58)	0.31 (-0.03, 0.65)	-0.59 (-0.82, -0.82)	NA	50
4 to < 8yr	Diphtheria	Parent hair exceed 1.2 µg/g	HAZ	0.14 (-0.60, 0.88)	-0.10 (-1.03, 0.83)	0.24 (-0.71, 1.19)	0.33 (-0.02, 0.68)	-0.59 (-0.84, -0.84)	NA	50
4 to < 8yr	Diphtheria	Parent hair exceed 1.2 µg/g	Stunted (factor)	-0.04 (-0.48, 0.40)	-0.15 (-0.64, 0.34)	#VALUE!	0.32 (-0.01, 0.66)	-0.63 (-0.87, -0.87)	NA	50
4 to < 8yr	Diphtheria	Parent hair exceed 1.2 µg/g	WAZ	-0.06 (-0.52, 0.40)	-0.18 (-0.91, 0.55)	0.25 (-0.51, 1.01)	0.31 (-0.03, 0.65)	-0.62 (-0.87, -0.87)	NA	51
4 to < 8yr	Diphtheria	Parent hair exceed 1.2 µg/g	WHZ	-0.15 (-0.80, 0.50)	-0.08 (-0.54, 0.37)	0.07 (-0.43, 0.57)	0.34 (-0.02, 0.70)	-0.64 (-0.89, -0.89)	NA	49
4 to < 8yr	Diphtheria	Parent hair exceed 2 µg/g	Hemoglobin (Hb)	-1.02 (-4.51, 2.48)	0.02 (-0.24, 0.29)	0.09 (-0.22, 0.40)	0.33 (0.00, 0.66)	-0.62 (-0.86, -0.86)	NA	50
4 to < 8yr	Diphtheria	Parent hair exceed 2 µg/g	Anemic (factor)	0.16 (-0.28, 0.61)	0.07 (-0.49, 0.63)	-0.36 (-1.05, 0.34)	0.30 (-0.03, 0.63)	-0.58 (-0.82, -0.82)	NA	50
4 to < 8yr	Diphtheria	Parent hair exceed 2 µg/g	HAZ	-0.17 (-0.66, 0.32)	0.37 (-0.05, 0.79)	-0.29 (-0.76, 0.17)	0.28 (-0.05, 0.62)	-0.58 (-0.82, -0.82)	NA	50
4 to < 8yr	Diphtheria	Parent hair exceed 2 µg/g	Stunted (factor)	-0.05 (-0.41, 0.30)	-0.86 (-2.08, 0.35)	0.83 (-0.49, 2.15)	0.30 (-0.04, 0.64)	-0.62 (-0.86, -0.86)	NA	50
4 to < 8yr	Diphtheria	Parent hair exceed 2 µg/g	WAZ	-0.02 (-0.37, 0.32)	0.36 (-0.02, 0.74)	-0.41 (-0.85, 0.03)	0.32 (0.00, 0.65)	-0.64 (-0.88, -0.88)	NA	51
4 to < 8yr	Diphtheria	Parent hair exceed 2 µg/g	WHZ	0.16 (-0.27, 0.60)	0.13 (-0.15, 0.42)	-0.26 (-0.62, 0.11)	0.37 (0.03, 0.72)	-0.66 (-0.90, -0.90)	NA	49
4 to < 8yr	Diphtheria	Parent hair Hg (log10)	Hemoglobin (Hb)	-0.20 (-4.80, 4.41)	0.08 (-0.12, 0.29)	0.02 (-0.39, 0.43)	0.34 (0.02, 0.67)	-0.63 (-0.87, -0.87)	NA	50
4 to < 8yr	Diphtheria	Parent hair Hg (log10)	Anemic (factor)	0.03 (-0.65, 0.71)	-0.15 (-0.63, 0.33)	-0.03 (-0.98, 0.93)	0.33 (0.00, 0.66)	-0.60 (-0.84, -0.84)	NA	50
4 to < 8yr	Diphtheria	Parent hair Hg (log10)	HAZ	-0.18 (-0.95, 0.59)	0.26 (-0.11, 0.64)	-0.29 (-1.00, 0.42)	0.30 (-0.04, 0.63)	-0.59 (-0.83, -0.83)	NA	50
4 to < 8yr	Diphtheria	Parent hair Hg (log10)	Stunted (factor)	-0.14 (-0.65, 0.36)	-0.99 (-2.01, 0.03)	1.82 (-0.15, 3.79)	0.34 (0.01, 0.67)	-0.60 (-0.83, -0.83)	NA	50
4 to < 8yr	Diphtheria	Parent hair Hg (log10)	WAZ	-0.01 (-0.53, 0.51)	0.17 (-0.16, 0.50)	-0.29 (-0.94, 0.36)	0.34 (0.00, 0.68)	-0.64 (-0.88, -0.88)	NA	51
4 to < 8yr	Diphtheria	Parent hair Hg (log10)	WHZ	0.02 (-0.71, 0.74)	0.01 (-0.27, 0.29)	-0.09 (-0.70, 0.51)	0.35 (0.00, 0.71)	-0.64 (-0.89, -0.89)	NA	49
4 to < 8yr	Hep B	Child hair exceed 1.2 µg/g	Hemoglobin (Hb)	-0.65 (-3.38, 2.07)	-0.10 (-0.28, 0.08)	0.08 (-0.16, 0.33)	0.10 (-0.19, 0.39)	-0.30 (-0.68, -0.68)	NA	47
4 to < 8yr	Hep B	Child hair exceed 1.2 µg/g	Anemic (factor)	0.38 (0.00, 0.76)	0.22 (-0.16, 0.61)	-0.21 (-0.78, 0.36)	0.10 (-0.19, 0.39)	-0.32 (-0.68, -0.68)	NA	47
4 to < 8yr	Hep B	Child hair exceed 1.2 µg/g	HAZ	0.34 (-0.07, 0.74)	0.02 (-0.19, 0.23)	-0.06 (-0.34, 0.22)	0.15 (-0.09, 0.40)	-0.20 (-0.53, -0.53)	NA	47
4 to < 8yr	Hep B	Child hair exceed 1.2 µg/g	Stunted (factor)	0.40 (0.10, 0.69)	-0.07 (-0.56, 0.43)	-0.16 (-0.84, 0.52)	0.12 (-0.13, 0.37)	-0.22 (-0.54, -0.54)	NA	47
4 to < 8yr	Hep B	Child hair exceed 1.2 µg/g	WAZ	0.29 (-0.03, 0.62)	-0.07 (-0.29, 0.16)	0.17 (-0.17, 0.51)	0.15 (-0.13, 0.43)	-0.29 (-0.67, -0.67)	NA	48
4 to < 8yr	Hep B	Child hair exceed 1.2 µg/g	WHZ	0.30 (-0.03, 0.63)	0.04 (-0.12, 0.20)	0.09 (-0.13, 0.32)	0.13 (-0.11, 0.36)	-0.23 (-0.54, -0.54)	NA	46
4 to < 8yr	Hep B	Child hair exceed 2 µg/g	Hemoglobin (Hb)	-0.72 (-3.53, 2.10)	-0.08 (-0.24, 0.07)	0.08 (-0.17, 0.33)	0.10 (-0.19, 0.38)	-0.30 (-0.69, -0.69)	NA	47
4 to < 8yr	Hep B	Child hair exceed 2 µg/g	Anemic (factor)	0.30 (-0.09, 0.69)	0.27 (-0.08, 0.62)	-0.32 (-0.90, 0.26)	0.07 (-0.21, 0.36)	-0.31 (-0.69, -0.69)	NA	47
4 to < 8yr	Hep B	Child hair exceed 2 µg/g	HAZ	0.14 (-0.29, 0.57)	-0.04 (-0.24, 0.16)	-0.01 (-0.30, 0.28)	0.12 (-0.14, 0.38)	-0.24 (-0.59, -0.59)	NA	47
4 to < 8yr	Hep B	Child hair exceed 2 µg/g	Stunted (factor)	0.13 (-0.17, 0.43)	-0.29 (-0.74, 0.16)	0.28 (-0.41, 0.97)	0.11 (-0.15, 0.37)	-0.21 (-0.55, -0.55)	NA	47
4 to < 8yr	Hep B	Child hair exceed 2 µg/g	WAZ	0.12 (-0.23, 0.48)	-0.03 (-0.22, 0.16)	0.03 (-0.37, 0.42)	0.14 (-0.16, 0.43)	-0.33 (-0.72, -0.72)	NA	48
4 to < 8yr	Hep B	Child hair exceed 2 µg/g	WHZ	0.09 (-0.25, 0.42)	0.06 (-0.10, 0.21)	0.04 (-0.21, 0.29)	0.10 (-0.16, 0.35)	-0.26 (-0.60, -0.60)	NA	46
4 to < 8yr	Hep B	Child hair Hg (log10)	Hemoglobin (Hb)	-1.36 (-4.28, 1.55)	-0.07 (-0.20, 0.05)	0.14 (-0.12, 0.40)	0.06 (-0.23, 0.35)	-0.31 (-0.69, -0.69)	NA	47
4 to < 8yr	Hep B	Child hair Hg (log10)	Anemic (factor)	0.32 (-0.06, 0.71)	0.17 (-0.10, 0.45)	-0.35 (-0.90, 0.20)	0.05 (-0.24, 0.33)	-0.32 (-0.70, -0.70)	NA	47
4 to < 8yr	Hep B	Child hair Hg (log10)	HAZ	-0.09 (-0.45, 0.27)	-0.02 (-0.19, 0.14)	-0.17 (-0.51, 0.17)	0.09 (-0.17, 0.35)	-0.24 (-0.59, -0.59)	NA	47
4 to < 8yr	Hep B	Child hair Hg (log10)	Stunted (factor)	0.03 (-0.26, 0.32)	-0.28 (-0.68, 0.12)	0.58 (-0.55, 1.71)	0.11 (-0.15, 0.37)	-0.18 (-0.53, -0.53)	NA	47
4 to < 8yr	Hep B	Child hair Hg (log10)	WAZ	0.07 (-0.24, 0.37)	-0.01 (-0.20, 0.18)	-0.07 (-0.38, 0.23)	0.14 (-0.15, 0.43)	-0.34 (-0.73, -0.73)	NA	48
4 to < 8yr	Hep B	Child hair Hg (log10)	WHZ	0.08 (-0.26, 0.41)	0.09 (-0.05, 0.22)	-0.01 (-0.20, 0.18)	0.10 (-0.15, 0.35)	-0.26 (-0.61, -0.61)	NA	46
4 to < 8yr	Hep B	Parent hair exceed 1.2 µg/g	Hemoglobin (Hb)	-1.28 (-5.85, 3.29)	-0.17 (-0.57, 0.23)	0.13 (-0.29, 0.54)	0.06 (-0.23, 0.35)	-0.30 (-0.69, -0.69)	NA	47
4 to < 8yr	Hep B	Parent hair exceed 1.2 µg/g	Anemic (factor)	0.22 (-0.38, 0.83)	0.32 (-0.40, 1.04)	-0.18 (-0.97, 0.60)	0.06 (-0.23, 0.35)	-0.32 (-0.70, -0.70)	NA	47
4 to < 8yr	Hep B	Parent hair exceed 1.2 µg/g	HAZ	-0.22 (-0.88, 0.43)	0.16 (-0.63, 0.95)	-0.23 (-1.03, 0.57)	0.09 (-0.19, 0.37)	-0.24 (-0.59, -0.59)	NA	47
4 to < 8yr	Hep B	Parent hair exceed 1.2 µg/g	Stunted (factor)	-0.02 (-0.37, 0.33)	-0.17 (-0.52, 0.19)	#VALUE!	0.08 (-0.17, 0.34)	-0.22 (-0.56, -0.56)	NA	47
4 to < 8yr	Hep B	Parent hair exceed 1.2 µg/g	WAZ	0.05 (-0.34, 0.44)	0.07 (-0.54, 0.68)	-0.11 (-0.75, 0.53)	0.13 (-0.16, 0.42)	-0.34 (-0.73, -0.73)	NA	48
4 to < 8yr	Hep B	Parent hair exceed 1.2 µg/g	WHZ	-0.08 (-0.56, 0.39)	0.02 (-0.28, 0.33)	0.06 (-0.28, 0.40)	0.09 (-0.17, 0.35)	-0.25 (-0.59, -0.59)	NA	46
4 to < 8yr	Hep B	Parent hair exceed 2 µg/g	Hemoglobin (Hb)	-0.91 (-4.10, 2.28)	-0.14 (-0.39, 0.12)	0.10 (-0.18, 0.39)	0.09 (-0.20, 0.37)	-0.29 (-0.67, -0.67)	NA	47
4 to < 8yr	Hep B	Parent hair exceed 2 µg/g	Anemic (factor)	0.28 (-0.12, 0.67)	0.20 (-0.28, 0.68)	-0.09 (-0.69, 0.50)	0.09 (-0.20, 0.38)	-0.31 (-0.69, -0.69)	NA	47
4 to < 8yr	Hep B	Parent hair exceed 2 µg/g	HAZ	-0.14 (-0.55, 0.27)	0.20 (-0.12, 0.51)	-0.30 (-0.66, 0.05)	0.08 (-0.17, 0.33)	-0.29 (-0.64, -0.64)	NA	47
4 to < 8yr	Hep B	Parent hair exceed 2 µg/g	Stunted (factor)	0.10 (-0.21, 0.41)	-0.62 (-1.51, 0.26)	0.49 (-0.46, 1.45)	0.06 (-0.19, 0.32)	-0.24 (-0.58, -0.58)	NA	47
4 to < 8yr	Hep B	Parent hair exceed 2 µg/g	WAZ	0.19 (-0.12, 0.49)	0.15 (-0.17, 0.48)	-0.20 (-0.59, 0.18)	0.13 (-0.15, 0.41)	-0.36 (-0.73, -0.73)	NA	48
4 to < 8yr	Hep B	Parent hair exceed 2 µg/g	WHZ	0.08 (-0.26, 0.42)	0.04 (-0.16, 0.23)	0.06 (-0.19, 0.31)	0.09 (-0.16, 0.34)	-0.26 (-0.60, -0.60)	NA	46
4 to < 8yr	Hep B	Parent hair Hg (log10)	Hemoglobin (Hb)	-1.49 (-6.15, 3.17)	-0.13 (-0.35, 0.09)	0.16 (-0.26, 0.59)	0.09 (-0.19, 0.37)	-0.33 (-0.71, -0.71)	NA	47
4 to < 8yr	Hep B	Parent hair Hg (log10)	Anemic (factor)	0.53 (-0.08, 1.14)	0.31 (-0.10, 0.72)	-0.40 (-1.20, 0.41)	0.08 (-0.20, 0.36)	-0.34 (-0.71, -0.71)	NA	47
4 to < 8yr	Hep B	Parent hair Hg (log10)	HAZ	-0.24 (-0.88, 0.41)	0.14 (-0.15, 0.42)	-0.42 (-0.97, 0.14)	0.08 (-0.17, 0.34)	-0.28 (-0.62, -0.62)	NA	47
4 to < 8yr	Hep B	Parent hair Hg (log10)	Stunted (factor)	0.05 (-0.39, 0.48)	-1.09 (-1.81, -0.36)	1.86 (0.51, 3.21)	0.09 (-0.14, 0.33)	-0.17 (-0.49, -0.49)	NA	47
4 to < 8yr	Hep B	Parent hair Hg (log10)	WAZ	0.17 (-0.28, 0.61)	0.16 (-0.11, 0.43)	-0.40 (-0.94, 0.15)	0.16 (-0.12, 0.45)	-0.36 (-0.74, -0.74)	NA	48
4 to < 8yr	Hep B	Parent hair Hg (log10)	WHZ	0.16 (-0.39, 0.71)	0.08 (-0.11, 0.27)	-0.02 (-0.43, 0.39)	0.10 (-0.16, 0.36)	-0.28 (-0.62, -0.62)	NA	46
4 to < 8yr	Hib	Child hair exceed 1.2 µg/g	Hemoglobin (Hb)	0.59 (-3.54, 4.72)	0.05 (-0.22, 0.31)	-0.04 (-0.40, 0.32)	0.41 (0.00, 0.82)	0.42 (-0.16, -0.16)	-0.56 (-1.04, -0.08)	45
4 to < 8yr	Hib	Child hair exceed 1.2 µg/g	Anemic (factor)	0.13 (-0.43, 0.68)	0.05 (-0.51, 0.60)	-0.01 (-0.85, 0.83)	0.38 (-0.03, 0.80)	0.43 (-0.15, -0.15)	-0.56 (-1.03, -0.09)	45
4 to < 8yr	Hib	Child hair exceed 1.2 µg/g	HAZ	0.38 (-0.23, 1.00)	-0.02 (-0.36, 0.32)	0.27 (-0.20, 0.74)	0.38 (-0.02, 0.77)	0.54 (-0.05, -0.05)	-0.52 (-0.98, -0.06)	45
4 to < 8yr	Hib	Child hair exceed 1.2 µg/g	Stunted (factor)	0.14 (-0.33, 0.61)	-0.01 (-0.81, 0.78)	-0.46 (-1.59, 0.68)	0.29 (-0.12, 0.69)	0.40 (-0.20, -0.20)	-0.51 (-0.98, -0.04)	45
4 to < 8yr	Hib	Child hair exceed 1.2 µg/g	WAZ	0.02 (-0.46, 0.50)	0.13 (-0.18, 0.44)	-0.09 (-0.57, 0.39)	0.39 (0.01, 0.77)	0.45 (-0.12, -0.12)	-0.53 (-1.00, -0.06)	46
4 to < 8yr	Hib	Child hair exceed 1.2 µg/g	WHZ	0.26 (-0.25, 0.77)	0.24 (-0.07, 0.55)	-0.38 (-0.79, 0.03)	0.45 (0.06, 0.84)	0.42 (-0.15, -0.15)	-0.50 (-0.96, -0.04)	44
4 to < 8yr	Hib	Child hair exceed 2 µg/g	Hemoglobin (Hb)	0.80 (-3.07, 4.67)	0.03 (-0.17, 0.24)	-0.05 (-0.39, 0.29)	0.41 (0.02, 0.79)	0.45 (-0.13, -0.13)	-0.58 (-1.03, -0.14)	45
4 to < 8yr	Hib	Child hair exceed 2 µg/g	Anemic (factor)	0.17 (-0.39, 0.73)	0.03 (-0.45, 0.51)	0.11 (-0.70, 0.93)	0.40 (0.01, 0.79)	0.46 (-0.11, -0.11)	-0.60 (-1.04, -0.16)	45
4 to < 8yr	Hib	Child hair exceed 2 µg/g	HAZ	0.47 (-0.16, 1.09)	0.03 (-0.27, 0.33)	0.20 (-0.24, 0.64)	0.35 (-0.03, 0.74)	0.56 (-0.03, -0.03)	-0.57 (-0.99, -0.15)	45
4 to < 8yr	Hib	Child hair exceed 2 µg/g	Stunted (factor)	0.28 (-0.19, 0.75)	-0.11 (-0.79, 0.58)	-0.37 (-1.46, 0.72)	0.30 (-0.09, 0.70)	0.45 (-0.13, -0.13)	-0.56 (-1.00, -0.13)	45
4 to < 8yr	Hib	Child hair exceed 2 µg/g	WAZ	0.11 (-0.38, 0.60)	0.12 (-0.14, 0.38)	-0.14 (-0.68, 0.40)	0.40 (0.02, 0.78)	0.46 (-0.11, -0.11)	-0.58 (-1.04, -0.13)	46
4 to < 8yr	Hib	Child hair exceed 2 µg/g	WHZ	0.41 (-0.10, 0.92)	0.19 (-0.07, 0.45)	-0.40 (-0.81, 0.00)	0.45 (0.07, 0.84)	0.39 (-0.18, -0.18)	-0.57 (-1.00, -0.15)	44
4 to < 8yr	Hib	Child hair Hg (log10)	Hemoglobin (Hb)	-1.73 (-5.75, 2.29)	0.01 (-0.17, 0.18)	0.15 (-0.20, 0.51)	0.35 (-0.05, 0.75)	0.44 (-0.14, -0.14)	-0.46 (-0.93, 0.01)	45
4 to < 8yr	Hib	Child hair Hg (log10)	Anemic (factor)	0.17 (-0.39, 0.73)	0.09 (-0.29, 0.48)	-0.48 (-1.23, 0.28)	0.33 (-0.07, 0.72)	0.48 (-0.09, -0.09)	-0.47 (-0.96, 0.02)	45
4 to < 8yr	Hib	Child hair Hg (log10)	HAZ	0.04 (-0.51, 0.59)	0.07 (-0.18, 0.33)	0.12 (-0.45, 0.69)	0.36 (-0.05, 0.77)	0.54 (-0.06, -0.06)	-0.47 (-0.95, 0.01)	45
4 to < 8yr	Hib	Child hair Hg (log10)	Stunted (factor)	-0.04 (-0.48, 0.41)	-0.16 (-0.77, 0.44)	-0.62 (-2.37, 1.14)	0.30 (-0.10, 0.70)	0.43 (-0.17, -0.17)	-0.43 (-0.90, 0.05)	45
4 to < 8yr	Hib	Child hair Hg (log10)	WAZ	-0.05 (-0.51, 0.41)	0.08 (-0.16, 0.33)	-0.20 (-0.61, 0.22)	0.40 (0.02, 0.78)	0.43 (-0.14, -0.14)	-0.51 (-0.98, -0.05)	46
4 to < 8yr	Hib	Child hair Hg (log10)	WHZ	0.08 (-0.45, 0.61)	0.07 (-0.15, 0.29)	-0.22 (-0.52, 0.09)	0.43 (0.04, 0.82)	0.38 (-0.20, -0.20)	-0.46 (-0.92, 0.00)	44
4 to < 8yr	Hib	Parent hair exceed 1.2 µg/g	Hemoglobin (Hb)	-1.76 (-7.89, 4.36)	-0.09 (-0.62, 0.45)	0.13 (-0.43, 0.69)	0.41 (0.02, 0.81)	0.48 (-0.10, -0.10)	-0.40 (-0.87, 0.07)	45
4 to < 8yr	Hib	Parent hair exceed 1.2 µg/g	Anemic (factor)	-0.02 (-0.85, 0.81)	0.49 (-0.47, 1.45)	-0.54 (-1.59, 0.51)	0.38 (-0.02, 0.77)	0.52 (-0.04, -0.04)	-0.42 (-0.91, 0.07)	45
4 to < 8yr	Hib	Parent hair exceed 1.2 µg/g	HAZ	0.10 (-0.88, 1.09)	-0.44 (-1.63, 0.75)	0.55 (-0.66, 1.75)	0.43 (0.01, 0.85)	0.57 (-0.02, -0.02)	-0.44 (-0.90, 0.02)	45
4 to < 8yr	Hib	Parent hair exceed 1.2 µg/g	Stunted (factor)	-0.25 (-0.79, 0.29)	-0.22 (-0.77, 0.33)	#VALUE!	0.35 (-0.04, 0.74)	0.49 (-0.09, -0.09)	-0.43 (-0.88, 0.02)	45
4 to < 8yr	Hib	Parent hair exceed 1.2 µg/g	WAZ	-0.17 (-0.72, 0.37)	0.46 (-0.33, 1.24)	-0.43 (-1.25, 0.39)	0.41 (0.03, 0.79)	0.40 (-0.16, -0.16)	-0.43 (-0.85, -0.02)	46
4 to < 8yr	Hib	Parent hair exceed 1.2 µg/g	WHZ	0.04 (-0.70, 0.78)	0.29 (-0.19, 0.77)	-0.35 (-0.89, 0.19)	0.45 (0.06, 0.85)	0.41 (-0.17, -0.17)	-0.42 (-0.85, 0.01)	44
4 to < 8yr	Hib	Parent hair exceed 2 µg/g	Hemoglobin (Hb)	-0.80 (-5.53, 3.93)	-0.06 (-0.43, 0.32)	0.09 (-0.33, 0.51)	0.37 (-0.02, 0.76)	0.42 (-0.15, -0.15)	-0.55 (-0.99, -0.11)	45
4 to < 8yr	Hib	Parent hair exceed 2 µg/g	Anemic (factor)	0.41 (-0.15, 0.96)	0.32 (-0.35, 1.00)	-0.42 (-1.26, 0.43)	0.33 (-0.06, 0.72)	0.44 (-0.13, -0.13)	-0.53 (-0.96, -0.10)	45
4 to < 8yr	Hib	Parent hair exceed 2 µg/g	HAZ	0.06 (-0.53, 0.66)	0.31 (-0.18, 0.81)	-0.24 (-0.80, 0.32)	0.29 (-0.10, 0.68)	0.47 (-0.13, -0.13)	-0.60 (-1.01, -0.19)	45
4 to < 8yr	Hib	Parent hair exceed 2 µg/g	Stunted (factor)	0.21 (-0.24, 0.66)	-0.41 (-1.79, 0.97)	0.14 (-1.34, 1.61)	0.31 (-0.08, 0.70)	0.42 (-0.16, -0.16)	-0.55 (-0.98, -0.11)	45
4 to < 8yr	Hib	Parent hair exceed 2 µg/g	WAZ	0.10 (-0.31, 0.51)	0.54 (0.10, 0.98)	-0.58 (-1.08, -0.07)	0.40 (0.04, 0.76)	0.36 (-0.18, -0.18)	-0.55 (-0.93, -0.16)	46
4 to < 8yr	Hib	Parent hair exceed 2 µg/g	WHZ	0.41 (-0.08, 0.91)	0.31 (-0.04, 0.67)	-0.42 (-0.85, 0.01)	0.46 (0.07, 0.85)	0.44 (-0.13, -0.13)	-0.52 (-0.94, -0.11)	44
4 to < 8yr	Hib	Parent hair Hg (log10)	Hemoglobin (Hb)	0.10 (-6.46, 6.66)	0.03 (-0.27, 0.34)	-0.01 (-0.61, 0.58)	0.39 (0.00, 0.78)	0.43 (-0.16, -0.16)	-0.47 (-0.92, -0.03)	45
4 to < 8yr	Hib	Parent hair Hg (log10)	Anemic (factor)	0.13 (-0.73, 1.00)	0.20 (-0.38, 0.78)	-0.38 (-1.54, 0.78)	0.36 (-0.03, 0.76)	0.45 (-0.13, -0.13)	-0.46 (-0.93, 0.00)	45
4 to < 8yr	Hib	Parent hair Hg (log10)	HAZ	0.10 (-0.88, 1.08)	0.06 (-0.38, 0.49)	0.10 (-0.77, 0.97)	0.34 (-0.06, 0.73)	0.55 (-0.06, -0.06)	-0.51 (-0.94, -0.08)	45
4 to < 8yr	Hib	Parent hair Hg (log10)	Stunted (factor)	0.02 (-0.63, 0.67)	0.00 (-1.15, 1.14)	-0.55 (-2.74, 1.64)	0.33 (-0.07, 0.72)	0.47 (-0.13, -0.13)	-0.49 (-0.92, -0.05)	45
4 to < 8yr	Hib	Parent hair Hg (log10)	WAZ	-0.12 (-0.76, 0.52)	0.24 (-0.13, 0.61)	-0.41 (-1.14, 0.33)	0.42 (0.04, 0.80)	0.44 (-0.13, -0.13)	-0.48 (-0.90, -0.06)	46
4 to < 8yr	Hib	Parent hair Hg (log10)	WHZ	0.31 (-0.51, 1.13)	0.21 (-0.11, 0.52)	-0.50 (-1.15, 0.15)	0.45 (0.05, 0.85)	0.41 (-0.17, -0.17)	-0.46 (-0.88, -0.03)	44
4 to < 8yr	Measles	Child hair exceed 1.2 µg/g	Hemoglobin (Hb)	0.27 (-1.97, 2.50)	0.02 (-0.12, 0.16)	-0.02 (-0.22, 0.17)	0.02 (-0.22, 0.26)	-0.21 (-0.41, -0.41)	NA	44
4 to < 8yr	Measles	Child hair exceed 1.2 µg/g	Anemic (factor)	-0.05 (-0.36, 0.25)	-0.14 (-0.47, 0.18)	0.27 (-0.18, 0.73)	0.06 (-0.18, 0.29)	-0.21 (-0.39, -0.39)	NA	44
4 to < 8yr	Measles	Child hair exceed 1.2 µg/g	HAZ	-0.04 (-0.39, 0.31)	0.07 (-0.12, 0.26)	-0.12 (-0.38, 0.13)	0.00 (-0.23, 0.23)	-0.19 (-0.38, -0.38)	NA	44
4 to < 8yr	Measles	Child hair exceed 1.2 µg/g	Stunted (factor)	0.06 (-0.23, 0.34)	0.04 (-0.42, 0.50)	0.12 (-0.52, 0.77)	0.04 (-0.19, 0.27)	-0.19 (-0.38, -0.38)	NA	44
4 to < 8yr	Measles	Child hair exceed 1.2 µg/g	WAZ	0.00 (-0.23, 0.24)	-0.05 (-0.22, 0.13)	0.21 (-0.04, 0.47)	-0.03 (-0.24, 0.19)	-0.20 (-0.39, -0.39)	NA	45
4 to < 8yr	Measles	Child hair exceed 1.2 µg/g	WHZ	-0.23 (-0.52, 0.06)	-0.15 (-0.34, 0.05)	0.28 (0.03, 0.53)	-0.05 (-0.27, 0.17)	-0.15 (-0.35, -0.35)	NA	43
4 to < 8yr	Measles	Child hair exceed 2 µg/g	Hemoglobin (Hb)	1.35 (-0.90, 3.61)	0.05 (-0.06, 0.16)	-0.13 (-0.33, 0.07)	0.00 (-0.22, 0.22)	-0.19 (-0.38, -0.38)	NA	44
4 to < 8yr	Measles	Child hair exceed 2 µg/g	Anemic (factor)	-0.32 (-0.62, -0.01)	-0.17 (-0.42, 0.09)	0.45 (0.00, 0.89)	0.02 (-0.20, 0.23)	-0.20 (-0.37, -0.37)	NA	44
4 to < 8yr	Measles	Child hair exceed 2 µg/g	HAZ	-0.24 (-0.61, 0.13)	0.06 (-0.11, 0.23)	-0.13 (-0.38, 0.13)	-0.02 (-0.25, 0.20)	-0.17 (-0.36, -0.36)	NA	44
4 to < 8yr	Measles	Child hair exceed 2 µg/g	Stunted (factor)	-0.16 (-0.44, 0.11)	-0.09 (-0.47, 0.29)	0.48 (-0.18, 1.14)	0.03 (-0.19, 0.24)	-0.18 (-0.36, -0.36)	NA	44
4 to < 8yr	Measles	Child hair exceed 2 µg/g	WAZ	-0.05 (-0.32, 0.22)	0.01 (-0.13, 0.14)	0.23 (-0.07, 0.53)	-0.05 (-0.26, 0.16)	-0.24 (-0.42, -0.42)	NA	45
4 to < 8yr	Measles	Child hair exceed 2 µg/g	WHZ	-0.27 (-0.56, 0.02)	-0.06 (-0.21, 0.10)	0.21 (-0.02, 0.45)	-0.04 (-0.26, 0.17)	-0.19 (-0.38, -0.38)	NA	43
4 to < 8yr	Measles	Child hair Hg (log10)	Hemoglobin (Hb)	0.50 (-1.80, 2.81)	0.01 (-0.09, 0.11)	-0.04 (-0.24, 0.16)	0.03 (-0.21, 0.27)	-0.19 (-0.39, -0.39)	NA	44
4 to < 8yr	Measles	Child hair Hg (log10)	Anemic (factor)	-0.06 (-0.38, 0.25)	-0.01 (-0.23, 0.20)	0.38 (-0.06, 0.81)	0.08 (-0.15, 0.30)	-0.16 (-0.34, -0.34)	NA	44
4 to < 8yr	Measles	Child hair Hg (log10)	HAZ	0.02 (-0.29, 0.33)	0.03 (-0.11, 0.17)	-0.13 (-0.44, 0.18)	0.00 (-0.23, 0.22)	-0.17 (-0.36, -0.36)	NA	44
4 to < 8yr	Measles	Child hair Hg (log10)	Stunted (factor)	0.08 (-0.19, 0.35)	0.05 (-0.29, 0.40)	0.31 (-0.67, 1.28)	0.04 (-0.18, 0.26)	-0.18 (-0.36, -0.36)	NA	44
4 to < 8yr	Measles	Child hair Hg (log10)	WAZ	0.03 (-0.19, 0.24)	0.05 (-0.08, 0.17)	0.32 (0.11, 0.53)	-0.06 (-0.26, 0.15)	-0.19 (-0.36, -0.36)	NA	45
4 to < 8yr	Measles	Child hair Hg (log10)	WHZ	-0.15 (-0.42, 0.13)	-0.03 (-0.15, 0.10)	0.23 (0.07, 0.40)	-0.05 (-0.26, 0.15)	-0.12 (-0.31, -0.31)	NA	43
4 to < 8yr	Measles	Parent hair exceed 1.2 µg/g	Hemoglobin (Hb)	0.64 (-2.28, 3.55)	0.05 (-0.19, 0.29)	-0.05 (-0.31, 0.21)	0.02 (-0.22, 0.26)	-0.21 (-0.40, -0.40)	NA	44
4 to < 8yr	Measles	Parent hair exceed 1.2 µg/g	Anemic (factor)	-0.05 (-0.48, 0.37)	-0.24 (-0.81, 0.34)	0.29 (-0.33, 0.91)	0.04 (-0.20, 0.28)	-0.21 (-0.39, -0.39)	NA	44
4 to < 8yr	Measles	Parent hair exceed 1.2 µg/g	HAZ	0.15 (-0.34, 0.63)	-0.08 (-0.76, 0.60)	0.10 (-0.58, 0.79)	0.00 (-0.23, 0.24)	-0.21 (-0.40, -0.40)	NA	44
4 to < 8yr	Measles	Parent hair exceed 1.2 µg/g	Stunted (factor)	0.08 (-0.22, 0.38)	0.06 (-0.26, 0.38)	#VALUE!	0.01 (-0.21, 0.23)	-0.20 (-0.38, -0.38)	NA	44
4 to < 8yr	Measles	Parent hair exceed 1.2 µg/g	WAZ	0.06 (-0.23, 0.35)	-0.28 (-0.71, 0.14)	0.38 (-0.07, 0.82)	-0.03 (-0.25, 0.18)	-0.17 (-0.35, -0.35)	NA	45
4 to < 8yr	Measles	Parent hair exceed 1.2 µg/g	WHZ	-0.12 (-0.52, 0.29)	-0.16 (-0.44, 0.12)	0.25 (-0.07, 0.56)	-0.05 (-0.27, 0.17)	-0.15 (-0.35, -0.35)	NA	43
4 to < 8yr	Measles	Parent hair exceed 2 µg/g	Hemoglobin (Hb)	0.35 (-2.14, 2.85)	0.05 (-0.14, 0.24)	-0.04 (-0.26, 0.18)	0.02 (-0.21, 0.26)	-0.22 (-0.42, -0.42)	NA	44
4 to < 8yr	Measles	Parent hair exceed 2 µg/g	Anemic (factor)	-0.30 (-0.62, 0.02)	-0.30 (-0.72, 0.11)	0.41 (-0.07, 0.90)	0.06 (-0.16, 0.29)	-0.22 (-0.40, -0.40)	NA	44
4 to < 8yr	Measles	Parent hair exceed 2 µg/g	HAZ	-0.26 (-0.60, 0.07)	0.18 (-0.13, 0.50)	-0.22 (-0.56, 0.12)	-0.04 (-0.27, 0.19)	-0.18 (-0.37, -0.37)	NA	44
4 to < 8yr	Measles	Parent hair exceed 2 µg/g	Stunted (factor)	-0.20 (-0.47, 0.06)	-0.44 (-1.19, 0.31)	0.65 (-0.18, 1.48)	-0.01 (-0.23, 0.20)	-0.20 (-0.38, -0.38)	NA	44
4 to < 8yr	Measles	Parent hair exceed 2 µg/g	WAZ	-0.10 (-0.36, 0.15)	-0.01 (-0.29, 0.27)	0.06 (-0.25, 0.38)	0.01 (-0.21, 0.22)	-0.21 (-0.40, -0.40)	NA	45
4 to < 8yr	Measles	Parent hair exceed 2 µg/g	WHZ	-0.28 (-0.60, 0.03)	-0.15 (-0.39, 0.10)	0.24 (-0.04, 0.52)	-0.04 (-0.26, 0.18)	-0.17 (-0.36, -0.36)	NA	43
4 to < 8yr	Measles	Parent hair Hg (log10)	Hemoglobin (Hb)	1.00 (-2.24, 4.24)	0.05 (-0.10, 0.20)	-0.10 (-0.38, 0.19)	0.02 (-0.21, 0.26)	-0.20 (-0.40, -0.40)	NA	44
4 to < 8yr	Measles	Parent hair Hg (log10)	Anemic (factor)	-0.33 (-0.79, 0.12)	-0.25 (-0.59, 0.08)	0.63 (0.00, 1.26)	0.06 (-0.16, 0.28)	-0.19 (-0.37, -0.37)	NA	44
4 to < 8yr	Measles	Parent hair Hg (log10)	HAZ	-0.12 (-0.64, 0.39)	0.05 (-0.22, 0.31)	-0.08 (-0.57, 0.40)	-0.01 (-0.24, 0.22)	-0.19 (-0.38, -0.38)	NA	44
4 to < 8yr	Measles	Parent hair Hg (log10)	Stunted (factor)	-0.10 (-0.47, 0.28)	-0.21 (-0.90, 0.47)	0.62 (-0.64, 1.87)	0.02 (-0.20, 0.23)	-0.18 (-0.37, -0.37)	NA	44
4 to < 8yr	Measles	Parent hair Hg (log10)	WAZ	-0.02 (-0.36, 0.32)	-0.10 (-0.31, 0.11)	0.36 (-0.04, 0.75)	-0.04 (-0.25, 0.17)	-0.22 (-0.40, -0.40)	NA	45
4 to < 8yr	Measles	Parent hair Hg (log10)	WHZ	-0.42 (-0.87, 0.02)	-0.14 (-0.32, 0.04)	0.44 (0.08, 0.79)	-0.06 (-0.27, 0.16)	-0.17 (-0.35, -0.35)	NA	43
4 to < 8yr	Pertussis	Child hair exceed 1.2 µg/g	Hemoglobin (Hb)	-2.59 (-5.81, 0.64)	-0.08 (-0.28, 0.13)	0.24 (-0.05, 0.52)	-0.15 (-0.48, 0.19)	-0.29 (-0.53, -0.53)	NA	49
4 to < 8yr	Pertussis	Child hair exceed 1.2 µg/g	Anemic (factor)	0.32 (-0.11, 0.76)	0.13 (-0.32, 0.58)	-0.66 (-1.33, 0.01)	-0.14 (-0.46, 0.19)	-0.24 (-0.48, -0.48)	NA	49
4 to < 8yr	Pertussis	Child hair exceed 1.2 µg/g	HAZ	0.53 (0.06, 1.00)	-0.11 (-0.38, 0.16)	0.44 (0.07, 0.80)	0.03 (-0.29, 0.35)	-0.30 (-0.54, -0.54)	NA	49
4 to < 8yr	Pertussis	Child hair exceed 1.2 µg/g	Stunted (factor)	0.20 (-0.14, 0.55)	0.28 (-0.39, 0.95)	-0.98 (-1.90, -0.06)	-0.12 (-0.45, 0.21)	-0.36 (-0.60, -0.60)	NA	49
4 to < 8yr	Pertussis	Child hair exceed 1.2 µg/g	WAZ	0.14 (-0.22, 0.51)	-0.01 (-0.28, 0.26)	0.13 (-0.26, 0.53)	-0.05 (-0.38, 0.28)	-0.34 (-0.59, -0.59)	NA	50
4 to < 8yr	Pertussis	Child hair exceed 1.2 µg/g	WHZ	0.17 (-0.26, 0.60)	0.07 (-0.21, 0.35)	-0.19 (-0.56, 0.18)	0.03 (-0.31, 0.37)	-0.37 (-0.63, -0.63)	NA	48
4 to < 8yr	Pertussis	Child hair exceed 2 µg/g	Hemoglobin (Hb)	-3.27 (-6.43, -0.12)	-0.05 (-0.21, 0.12)	0.29 (0.01, 0.57)	-0.12 (-0.44, 0.20)	-0.29 (-0.52, -0.52)	NA	49
4 to < 8yr	Pertussis	Child hair exceed 2 µg/g	Anemic (factor)	0.24 (-0.20, 0.69)	0.03 (-0.35, 0.42)	-0.64 (-1.30, 0.02)	-0.12 (-0.44, 0.19)	-0.26 (-0.49, -0.49)	NA	49
4 to < 8yr	Pertussis	Child hair exceed 2 µg/g	HAZ	0.42 (-0.11, 0.95)	-0.02 (-0.27, 0.23)	0.32 (-0.05, 0.69)	-0.03 (-0.35, 0.30)	-0.33 (-0.57, -0.57)	NA	49
4 to < 8yr	Pertussis	Child hair exceed 2 µg/g	Stunted (factor)	0.11 (-0.27, 0.49)	-0.05 (-0.66, 0.55)	-0.49 (-1.45, 0.47)	-0.08 (-0.41, 0.26)	-0.35 (-0.59, -0.59)	NA	49
4 to < 8yr	Pertussis	Child hair exceed 2 µg/g	WAZ	-0.02 (-0.45, 0.40)	0.08 (-0.15, 0.30)	-0.14 (-0.60, 0.32)	-0.03 (-0.37, 0.31)	-0.33 (-0.58, -0.58)	NA	50
4 to < 8yr	Pertussis	Child hair exceed 2 µg/g	WHZ	0.26 (-0.15, 0.67)	0.14 (-0.09, 0.36)	-0.42 (-0.78, -0.07)	0.08 (-0.25, 0.41)	-0.35 (-0.58, -0.58)	NA	48
4 to < 8yr	Pertussis	Child hair Hg (log10)	Hemoglobin (Hb)	-4.12 (-7.11, -1.12)	0.02 (-0.11, 0.15)	0.37 (0.11, 0.63)	-0.20 (-0.51, 0.12)	-0.28 (-0.50, -0.50)	NA	49
4 to < 8yr	Pertussis	Child hair Hg (log10)	Anemic (factor)	0.41 (-0.01, 0.84)	-0.14 (-0.44, 0.16)	-0.78 (-1.39, -0.17)	-0.18 (-0.49, 0.14)	-0.25 (-0.47, -0.47)	NA	49
4 to < 8yr	Pertussis	Child hair Hg (log10)	HAZ	0.49 (0.08, 0.91)	0.02 (-0.17, 0.21)	0.60 (0.19, 1.02)	0.03 (-0.28, 0.35)	-0.29 (-0.51, -0.51)	NA	49
4 to < 8yr	Pertussis	Child hair Hg (log10)	Stunted (factor)	0.12 (-0.20, 0.44)	-0.02 (-0.53, 0.49)	-1.44 (-2.89, 0.01)	-0.11 (-0.44, 0.22)	-0.35 (-0.58, -0.58)	NA	49
4 to < 8yr	Pertussis	Child hair Hg (log10)	WAZ	0.08 (-0.27, 0.43)	0.07 (-0.14, 0.28)	-0.09 (-0.45, 0.28)	-0.05 (-0.38, 0.28)	-0.35 (-0.60, -0.60)	NA	50
4 to < 8yr	Pertussis	Child hair Hg (log10)	WHZ	0.21 (-0.20, 0.62)	0.03 (-0.16, 0.22)	-0.26 (-0.53, 0.00)	0.06 (-0.27, 0.39)	-0.38 (-0.62, -0.62)	NA	48
4 to < 8yr	Pertussis	Parent hair exceed 1.2 µg/g	Hemoglobin (Hb)	-3.10 (-7.07, 0.86)	-0.17 (-0.49, 0.16)	0.26 (-0.09, 0.62)	-0.11 (-0.44, 0.22)	-0.31 (-0.54, -0.54)	NA	49
4 to < 8yr	Pertussis	Parent hair exceed 1.2 µg/g	Anemic (factor)	0.04 (-0.59, 0.68)	0.16 (-0.62, 0.94)	-0.44 (-1.30, 0.42)	-0.08 (-0.41, 0.25)	-0.26 (-0.50, -0.50)	NA	49
4 to < 8yr	Pertussis	Parent hair exceed 1.2 µg/g	HAZ	0.13 (-0.58, 0.85)	-0.38 (-1.26, 0.50)	0.50 (-0.40, 1.40)	0.03 (-0.31, 0.38)	-0.27 (-0.51, -0.51)	NA	49
4 to < 8yr	Pertussis	Parent hair exceed 1.2 µg/g	Stunted (factor)	-0.15 (-0.58, 0.28)	-0.22 (-0.69, 0.25)	#VALUE!	-0.02 (-0.35, 0.31)	-0.32 (-0.56, -0.56)	NA	49
4 to < 8yr	Pertussis	Parent hair exceed 1.2 µg/g	WAZ	-0.18 (-0.63, 0.27)	-0.19 (-0.89, 0.52)	0.23 (-0.51, 0.97)	-0.04 (-0.37, 0.29)	-0.32 (-0.57, -0.57)	NA	50
4 to < 8yr	Pertussis	Parent hair exceed 1.2 µg/g	WHZ	-0.15 (-0.77, 0.47)	-0.01 (-0.45, 0.42)	-0.05 (-0.53, 0.44)	0.01 (-0.33, 0.36)	-0.36 (-0.60, -0.60)	NA	48
4 to < 8yr	Pertussis	Parent hair exceed 2 µg/g	Hemoglobin (Hb)	-2.73 (-6.08, 0.63)	-0.14 (-0.40, 0.12)	0.26 (-0.03, 0.56)	-0.14 (-0.45, 0.18)	-0.32 (-0.55, -0.55)	NA	49
4 to < 8yr	Pertussis	Parent hair exceed 2 µg/g	Anemic (factor)	0.58 (0.17, 1.00)	0.30 (-0.22, 0.82)	-0.76 (-1.40, -0.12)	-0.15 (-0.46, 0.15)	-0.29 (-0.51, -0.51)	NA	49
4 to < 8yr	Pertussis	Parent hair exceed 2 µg/g	HAZ	0.50 (0.04, 0.95)	0.04 (-0.35, 0.44)	0.15 (-0.28, 0.59)	-0.04 (-0.36, 0.27)	-0.31 (-0.54, -0.54)	NA	49
4 to < 8yr	Pertussis	Parent hair exceed 2 µg/g	Stunted (factor)	0.32 (-0.02, 0.65)	-0.69 (-1.82, 0.43)	0.41 (-0.82, 1.63)	-0.05 (-0.37, 0.26)	-0.33 (-0.56, -0.56)	NA	49
4 to < 8yr	Pertussis	Parent hair exceed 2 µg/g	WAZ	0.32 (-0.02, 0.66)	0.14 (-0.25, 0.53)	-0.06 (-0.51, 0.39)	-0.06 (-0.38, 0.25)	-0.34 (-0.57, -0.57)	NA	50
4 to < 8yr	Pertussis	Parent hair exceed 2 µg/g	WHZ	0.43 (0.01, 0.84)	0.12 (-0.19, 0.43)	-0.21 (-0.59, 0.17)	0.03 (-0.30, 0.36)	-0.36 (-0.60, -0.60)	NA	48
4 to < 8yr	Pertussis	Parent hair Hg (log10)	Hemoglobin (Hb)	-4.34 (-8.72, 0.05)	-0.10 (-0.30, 0.10)	0.39 (0.00, 0.78)	-0.13 (-0.45, 0.18)	-0.32 (-0.55, -0.55)	NA	49
4 to < 8yr	Pertussis	Parent hair Hg (log10)	Anemic (factor)	0.51 (-0.14, 1.15)	0.16 (-0.29, 0.61)	-0.93 (-1.82, -0.03)	-0.13 (-0.44, 0.19)	-0.27 (-0.50, -0.50)	NA	49
4 to < 8yr	Pertussis	Parent hair Hg (log10)	HAZ	0.61 (-0.12, 1.34)	-0.13 (-0.48, 0.22)	0.58 (-0.10, 1.25)	-0.03 (-0.35, 0.29)	-0.32 (-0.56, -0.56)	NA	49
4 to < 8yr	Pertussis	Parent hair Hg (log10)	Stunted (factor)	0.13 (-0.37, 0.63)	-0.01 (-1.02, 1.00)	-0.54 (-2.50, 1.41)	-0.05 (-0.38, 0.28)	-0.34 (-0.59, -0.59)	NA	49
4 to < 8yr	Pertussis	Parent hair Hg (log10)	WAZ	0.14 (-0.37, 0.65)	0.06 (-0.26, 0.39)	-0.01 (-0.65, 0.63)	-0.06 (-0.39, 0.28)	-0.33 (-0.58, -0.58)	NA	50
4 to < 8yr	Pertussis	Parent hair Hg (log10)	WHZ	0.27 (-0.42, 0.96)	0.08 (-0.20, 0.36)	-0.31 (-0.89, 0.27)	0.03 (-0.31, 0.37)	-0.36 (-0.60, -0.60)	NA	48
4 to < 8yr	Tetanus	Child hair exceed 1.2 µg/g	Hemoglobin (Hb)	1.59 (-1.01, 4.18)	0.17 (0.00, 0.34)	-0.14 (-0.37, 0.09)	0.24 (-0.04, 0.51)	-0.56 (-0.75, -0.75)	NA	50
4 to < 8yr	Tetanus	Child hair exceed 1.2 µg/g	Anemic (factor)	-0.10 (-0.45, 0.26)	-0.29 (-0.67, 0.08)	0.31 (-0.24, 0.87)	0.22 (-0.06, 0.49)	-0.53 (-0.72, -0.72)	NA	50
4 to < 8yr	Tetanus	Child hair exceed 1.2 µg/g	HAZ	-0.15 (-0.55, 0.25)	0.01 (-0.21, 0.24)	-0.12 (-0.42, 0.18)	0.16 (-0.10, 0.43)	-0.53 (-0.72, -0.72)	NA	50
4 to < 8yr	Tetanus	Child hair exceed 1.2 µg/g	Stunted (factor)	-0.07 (-0.35, 0.21)	-0.06 (-0.61, 0.49)	0.39 (-0.36, 1.14)	0.21 (-0.05, 0.48)	-0.52 (-0.70, -0.70)	NA	50
4 to < 8yr	Tetanus	Child hair exceed 1.2 µg/g	WAZ	-0.13 (-0.40, 0.15)	0.17 (-0.03, 0.37)	-0.36 (-0.66, -0.07)	0.16 (-0.08, 0.41)	-0.56 (-0.74, -0.74)	NA	51
4 to < 8yr	Tetanus	Child hair exceed 1.2 µg/g	WHZ	0.18 (-0.14, 0.50)	0.16 (-0.02, 0.35)	-0.28 (-0.54, -0.02)	0.22 (-0.03, 0.47)	-0.58 (-0.76, -0.76)	NA	49
4 to < 8yr	Tetanus	Child hair exceed 2 µg/g	Hemoglobin (Hb)	1.96 (-0.64, 4.55)	0.15 (0.02, 0.29)	-0.17 (-0.40, 0.06)	0.21 (-0.05, 0.46)	-0.56 (-0.74, -0.74)	NA	50
4 to < 8yr	Tetanus	Child hair exceed 2 µg/g	Anemic (factor)	-0.15 (-0.52, 0.21)	-0.28 (-0.60, 0.03)	0.42 (-0.13, 0.97)	0.21 (-0.05, 0.47)	-0.52 (-0.71, -0.71)	NA	50
4 to < 8yr	Tetanus	Child hair exceed 2 µg/g	HAZ	-0.14 (-0.58, 0.29)	-0.01 (-0.21, 0.19)	-0.10 (-0.40, 0.20)	0.17 (-0.09, 0.43)	-0.52 (-0.71, -0.71)	NA	50
4 to < 8yr	Tetanus	Child hair exceed 2 µg/g	Stunted (factor)	-0.06 (-0.36, 0.24)	0.02 (-0.45, 0.50)	0.31 (-0.45, 1.07)	0.20 (-0.06, 0.46)	-0.51 (-0.70, -0.70)	NA	50
4 to < 8yr	Tetanus	Child hair exceed 2 µg/g	WAZ	-0.18 (-0.50, 0.14)	0.07 (-0.10, 0.23)	-0.32 (-0.67, 0.03)	0.20 (-0.05, 0.46)	-0.52 (-0.70, -0.70)	NA	51
4 to < 8yr	Tetanus	Child hair exceed 2 µg/g	WHZ	0.08 (-0.25, 0.41)	0.08 (-0.08, 0.25)	-0.19 (-0.46, 0.09)	0.22 (-0.04, 0.48)	-0.55 (-0.73, -0.73)	NA	49
4 to < 8yr	Tetanus	Child hair Hg (log10)	Hemoglobin (Hb)	0.16 (-2.44, 2.76)	0.10 (-0.02, 0.21)	-0.01 (-0.24, 0.22)	0.18 (-0.08, 0.45)	-0.53 (-0.72, -0.72)	NA	50
4 to < 8yr	Tetanus	Child hair Hg (log10)	Anemic (factor)	0.10 (-0.26, 0.47)	-0.13 (-0.40, 0.13)	-0.13 (-0.67, 0.40)	0.15 (-0.12, 0.42)	-0.49 (-0.69, -0.69)	NA	50
4 to < 8yr	Tetanus	Child hair Hg (log10)	HAZ	-0.02 (-0.39, 0.34)	-0.05 (-0.21, 0.12)	-0.03 (-0.39, 0.33)	0.18 (-0.09, 0.44)	-0.53 (-0.72, -0.72)	NA	50
4 to < 8yr	Tetanus	Child hair Hg (log10)	Stunted (factor)	-0.02 (-0.28, 0.24)	0.07 (-0.35, 0.49)	0.49 (-0.71, 1.68)	0.20 (-0.06, 0.47)	-0.52 (-0.70, -0.70)	NA	50
4 to < 8yr	Tetanus	Child hair Hg (log10)	WAZ	-0.03 (-0.30, 0.25)	0.01 (-0.16, 0.17)	-0.17 (-0.46, 0.11)	0.18 (-0.08, 0.44)	-0.55 (-0.74, -0.74)	NA	51
4 to < 8yr	Tetanus	Child hair Hg (log10)	WHZ	0.11 (-0.20, 0.42)	0.04 (-0.10, 0.19)	-0.12 (-0.33, 0.09)	0.21 (-0.05, 0.47)	-0.56 (-0.75, -0.75)	NA	49
4 to < 8yr	Tetanus	Parent hair exceed 1.2 µg/g	Hemoglobin (Hb)	-2.29 (-5.45, 0.87)	-0.09 (-0.35, 0.17)	0.22 (-0.06, 0.50)	0.13 (-0.13, 0.38)	-0.52 (-0.71, -0.71)	NA	50
4 to < 8yr	Tetanus	Parent hair exceed 1.2 µg/g	Anemic (factor)	0.51 (0.01, 1.00)	0.44 (-0.17, 1.06)	-0.70 (-1.38, -0.02)	0.09 (-0.17, 0.35)	-0.46 (-0.65, -0.65)	NA	50
4 to < 8yr	Tetanus	Parent hair exceed 1.2 µg/g	HAZ	0.12 (-0.45, 0.69)	0.02 (-0.70, 0.73)	-0.05 (-0.79, 0.68)	0.16 (-0.10, 0.43)	-0.53 (-0.72, -0.72)	NA	50
4 to < 8yr	Tetanus	Parent hair exceed 1.2 µg/g	Stunted (factor)	0.15 (-0.18, 0.48)	0.11 (-0.26, 0.48)	#VALUE!	0.17 (-0.09, 0.43)	-0.52 (-0.70, -0.70)	NA	50
4 to < 8yr	Tetanus	Parent hair exceed 1.2 µg/g	WAZ	0.12 (-0.23, 0.47)	-0.19 (-0.74, 0.37)	0.22 (-0.36, 0.80)	0.13 (-0.13, 0.39)	-0.51 (-0.70, -0.70)	NA	51
4 to < 8yr	Tetanus	Parent hair exceed 1.2 µg/g	WHZ	0.00 (-0.48, 0.47)	-0.13 (-0.46, 0.21)	0.18 (-0.18, 0.55)	0.15 (-0.12, 0.41)	-0.53 (-0.71, -0.71)	NA	49
4 to < 8yr	Tetanus	Parent hair exceed 2 µg/g	Hemoglobin (Hb)	-0.50 (-3.28, 2.27)	0.06 (-0.16, 0.27)	0.05 (-0.19, 0.30)	0.18 (-0.08, 0.44)	-0.53 (-0.71, -0.71)	NA	50
4 to < 8yr	Tetanus	Parent hair exceed 2 µg/g	Anemic (factor)	0.18 (-0.18, 0.54)	-0.03 (-0.48, 0.42)	-0.19 (-0.75, 0.38)	0.16 (-0.11, 0.42)	-0.49 (-0.68, -0.68)	NA	50
4 to < 8yr	Tetanus	Parent hair exceed 2 µg/g	HAZ	0.05 (-0.34, 0.43)	-0.02 (-0.35, 0.31)	-0.02 (-0.38, 0.34)	0.18 (-0.08, 0.44)	-0.53 (-0.72, -0.72)	NA	50
4 to < 8yr	Tetanus	Parent hair exceed 2 µg/g	Stunted (factor)	0.08 (-0.20, 0.36)	0.32 (-0.62, 1.25)	-0.22 (-1.24, 0.80)	0.19 (-0.07, 0.45)	-0.53 (-0.71, -0.71)	NA	50
4 to < 8yr	Tetanus	Parent hair exceed 2 µg/g	WAZ	0.01 (-0.26, 0.28)	0.17 (-0.13, 0.47)	-0.22 (-0.57, 0.13)	0.16 (-0.09, 0.42)	-0.53 (-0.71, -0.71)	NA	51
4 to < 8yr	Tetanus	Parent hair exceed 2 µg/g	WHZ	0.21 (-0.11, 0.54)	0.14 (-0.07, 0.35)	-0.20 (-0.47, 0.07)	0.21 (-0.04, 0.47)	-0.55 (-0.74, -0.74)	NA	49
4 to < 8yr	Tetanus	Parent hair Hg (log10)	Hemoglobin (Hb)	-0.60 (-4.24, 3.05)	0.07 (-0.10, 0.23)	0.07 (-0.26, 0.39)	0.18 (-0.08, 0.44)	-0.53 (-0.72, -0.72)	NA	50
4 to < 8yr	Tetanus	Parent hair Hg (log10)	Anemic (factor)	0.26 (-0.28, 0.80)	-0.06 (-0.44, 0.32)	-0.22 (-0.99, 0.54)	0.16 (-0.10, 0.42)	-0.49 (-0.68, -0.68)	NA	50
4 to < 8yr	Tetanus	Parent hair Hg (log10)	HAZ	-0.06 (-0.65, 0.54)	0.05 (-0.24, 0.34)	-0.20 (-0.75, 0.35)	0.17 (-0.09, 0.43)	-0.52 (-0.71, -0.71)	NA	50
4 to < 8yr	Tetanus	Parent hair Hg (log10)	Stunted (factor)	0.08 (-0.32, 0.47)	-0.11 (-0.91, 0.68)	0.53 (-1.01, 2.08)	0.19 (-0.07, 0.44)	-0.51 (-0.70, -0.70)	NA	50
4 to < 8yr	Tetanus	Parent hair Hg (log10)	WAZ	0.07 (-0.33, 0.47)	0.09 (-0.17, 0.34)	-0.18 (-0.68, 0.32)	0.17 (-0.09, 0.43)	-0.52 (-0.71, -0.71)	NA	51
4 to < 8yr	Tetanus	Parent hair Hg (log10)	WHZ	0.18 (-0.36, 0.72)	0.05 (-0.16, 0.26)	-0.09 (-0.54, 0.36)	0.20 (-0.07, 0.46)	-0.54 (-0.73, -0.73)	NA	49
4 to < 8yr	Total IgG	Child hair exceed 1.2 µg/g	Hemoglobin (Hb)	0.56 (-0.53, 1.65)	0.02 (-0.04, 0.09)	-0.05 (-0.14, 0.05)	0.03 (-0.08, 0.14)	0.00009 (-0.00006, -0.00006)	NA	79
4 to < 8yr	Total IgG	Child hair exceed 1.2 µg/g	Anemic (factor)	-0.04 (-0.17, 0.10)	-0.10 (-0.26, 0.05)	0.18 (-0.04, 0.39)	0.04 (-0.07, 0.15)	0.00008 (-0.00006, -0.00006)	NA	79
4 to < 8yr	Total IgG	Child hair exceed 1.2 µg/g	HAZ	-0.03 (-0.18, 0.12)	0.04 (-0.03, 0.11)	-0.04 (-0.15, 0.06)	-0.01 (-0.12, 0.09)	0.00010 (-0.00004, -0.00004)	NA	81
4 to < 8yr	Total IgG	Child hair exceed 1.2 µg/g	Stunted (factor)	-0.03 (-0.14, 0.08)	-0.28 (-0.52, -0.05)	0.30 (-0.01, 0.61)	0.01 (-0.10, 0.11)	0.00009 (-0.00005, -0.00005)	NA	81
4 to < 8yr	Total IgG	Child hair exceed 1.2 µg/g	WAZ	0.00 (-0.12, 0.11)	-0.01 (-0.08, 0.05)	0.01 (-0.10, 0.11)	0.00 (-0.11, 0.10)	0.00011 (-0.00004, -0.00004)	NA	81
4 to < 8yr	Total IgG	Child hair exceed 1.2 µg/g	WHZ	-0.04 (-0.18, 0.09)	-0.05 (-0.12, 0.01)	0.05 (-0.05, 0.15)	0.00 (-0.11, 0.11)	0.00012 (-0.00003, -0.00003)	NA	78
4 to < 8yr	Total IgG	Child hair exceed 2 µg/g	Hemoglobin (Hb)	0.35 (-0.78, 1.48)	0.01 (-0.05, 0.06)	-0.03 (-0.13, 0.07)	0.01 (-0.09, 0.11)	0.00009 (-0.00005, -0.00005)	NA	79
4 to < 8yr	Total IgG	Child hair exceed 2 µg/g	Anemic (factor)	-0.05 (-0.20, 0.09)	-0.03 (-0.17, 0.10)	0.09 (-0.13, 0.30)	0.01 (-0.09, 0.12)	0.00009 (-0.00005, -0.00005)	NA	79
4 to < 8yr	Total IgG	Child hair exceed 2 µg/g	HAZ	-0.05 (-0.22, 0.12)	0.03 (-0.04, 0.09)	-0.03 (-0.13, 0.08)	-0.01 (-0.12, 0.09)	0.00010 (-0.00004, -0.00004)	NA	81
4 to < 8yr	Total IgG	Child hair exceed 2 µg/g	Stunted (factor)	-0.07 (-0.18, 0.05)	-0.26 (-0.47, -0.05)	0.31 (0.00, 0.61)	0.01 (-0.10, 0.11)	0.00008 (-0.00006, -0.00006)	NA	81
4 to < 8yr	Total IgG	Child hair exceed 2 µg/g	WAZ	-0.03 (-0.15, 0.10)	-0.02 (-0.08, 0.05)	0.00 (-0.11, 0.12)	-0.01 (-0.11, 0.10)	0.00010 (-0.00004, -0.00004)	NA	81
4 to < 8yr	Total IgG	Child hair exceed 2 µg/g	WHZ	-0.06 (-0.20, 0.08)	-0.05 (-0.10, 0.01)	0.04 (-0.07, 0.15)	0.00 (-0.11, 0.11)	0.00012 (-0.00003, -0.00003)	NA	78
4 to < 8yr	Total IgG	Child hair Hg (log10)	Hemoglobin (Hb)	0.25 (-0.77, 1.26)	0.00 (-0.05, 0.04)	-0.03 (-0.11, 0.06)	0.01 (-0.09, 0.12)	0.00009 (-0.00005, -0.00005)	NA	79
4 to < 8yr	Total IgG	Child hair Hg (log10)	Anemic (factor)	-0.08 (-0.20, 0.04)	-0.01 (-0.11, 0.10)	0.13 (-0.07, 0.33)	0.03 (-0.08, 0.13)	0.00008 (-0.00006, -0.00006)	NA	79
4 to < 8yr	Total IgG	Child hair Hg (log10)	HAZ	-0.05 (-0.19, 0.08)	0.01 (-0.04, 0.07)	0.00 (-0.11, 0.10)	-0.01 (-0.11, 0.09)	0.00010 (-0.00004, -0.00004)	NA	81
4 to < 8yr	Total IgG	Child hair Hg (log10)	Stunted (factor)	-0.06 (-0.17, 0.04)	-0.13 (-0.29, 0.03)	0.11 (-0.20, 0.43)	0.00 (-0.10, 0.10)	0.00009 (-0.00005, -0.00005)	NA	81
4 to < 8yr	Total IgG	Child hair Hg (log10)	WAZ	-0.05 (-0.16, 0.05)	-0.02 (-0.07, 0.03)	0.02 (-0.06, 0.11)	-0.01 (-0.11, 0.10)	0.00010 (-0.00004, -0.00004)	NA	81
4 to < 8yr	Total IgG	Child hair Hg (log10)	WHZ	-0.09 (-0.20, 0.03)	-0.04 (-0.09, 0.01)	0.03 (-0.04, 0.10)	0.00 (-0.11, 0.10)	0.00012 (-0.00002, -0.00002)	NA	78
4 to < 8yr	Total IgG	Parent hair exceed 1.2 µg/g	Hemoglobin (Hb)	0.40 (-0.83, 1.62)	0.03 (-0.07, 0.12)	-0.04 (-0.15, 0.06)	0.01 (-0.09, 0.11)	0.00008 (-0.00006, -0.00006)	NA	79
4 to < 8yr	Total IgG	Parent hair exceed 1.2 µg/g	Anemic (factor)	-0.11 (-0.25, 0.03)	-0.08 (-0.29, 0.13)	0.11 (-0.14, 0.35)	0.02 (-0.09, 0.12)	0.00008 (-0.00006, -0.00006)	NA	79
4 to < 8yr	Total IgG	Parent hair exceed 1.2 µg/g	HAZ	-0.03 (-0.17, 0.11)	-0.01 (-0.10, 0.09)	0.03 (-0.08, 0.14)	-0.01 (-0.12, 0.09)	0.00010 (-0.00004, -0.00004)	NA	81
4 to < 8yr	Total IgG	Parent hair exceed 1.2 µg/g	Stunted (factor)	-0.03 (-0.15, 0.09)	0.18 (-0.27, 0.63)	-0.36 (-0.84, 0.13)	-0.01 (-0.12, 0.09)	0.00009 (-0.00005, -0.00005)	NA	81
4 to < 8yr	Total IgG	Parent hair exceed 1.2 µg/g	WAZ	-0.05 (-0.17, 0.06)	-0.04 (-0.13, 0.05)	0.03 (-0.08, 0.14)	0.00 (-0.11, 0.10)	0.00010 (-0.00004, -0.00004)	NA	81
4 to < 8yr	Total IgG	Parent hair exceed 1.2 µg/g	WHZ	-0.07 (-0.23, 0.08)	-0.04 (-0.12, 0.04)	0.01 (-0.09, 0.11)	0.00 (-0.11, 0.10)	0.00011 (-0.00004, -0.00004)	NA	78
4 to < 8yr	Total IgG	Parent hair exceed 2 µg/g	Hemoglobin (Hb)	0.16 (-0.96, 1.29)	0.01 (-0.07, 0.09)	-0.02 (-0.12, 0.08)	0.01 (-0.10, 0.11)	0.00008 (-0.00006, -0.00006)	NA	79
4 to < 8yr	Total IgG	Parent hair exceed 2 µg/g	Anemic (factor)	-0.06 (-0.19, 0.07)	0.00 (-0.19, 0.18)	0.02 (-0.21, 0.24)	0.01 (-0.10, 0.11)	0.00008 (-0.00006, -0.00006)	NA	79
4 to < 8yr	Total IgG	Parent hair exceed 2 µg/g	HAZ	-0.05 (-0.18, 0.09)	0.01 (-0.07, 0.09)	0.00 (-0.10, 0.11)	-0.01 (-0.12, 0.09)	0.00010 (-0.00004, -0.00004)	NA	81
4 to < 8yr	Total IgG	Parent hair exceed 2 µg/g	Stunted (factor)	-0.03 (-0.15, 0.08)	0.00 (-0.33, 0.33)	-0.15 (-0.52, 0.22)	-0.01 (-0.11, 0.09)	0.00010 (-0.00004, -0.00004)	NA	81
4 to < 8yr	Total IgG	Parent hair exceed 2 µg/g	WAZ	-0.05 (-0.15, 0.06)	-0.05 (-0.13, 0.03)	0.05 (-0.05, 0.16)	0.00 (-0.11, 0.10)	0.00012 (-0.00003, -0.00003)	NA	81
4 to < 8yr	Total IgG	Parent hair exceed 2 µg/g	WHZ	-0.10 (-0.24, 0.03)	-0.06 (-0.13, 0.01)	0.06 (-0.04, 0.16)	0.00 (-0.11, 0.10)	0.00013 (-0.00002, -0.00002)	NA	78
4 to < 8yr	Total IgG	Parent hair Hg (log10)	Hemoglobin (Hb)	0.37 (-0.94, 1.67)	0.01 (-0.05, 0.07)	-0.04 (-0.15, 0.07)	0.01 (-0.10, 0.11)	0.00009 (-0.00005, -0.00005)	NA	79
4 to < 8yr	Total IgG	Parent hair Hg (log10)	Anemic (factor)	-0.14 (-0.31, 0.02)	-0.06 (-0.20, 0.08)	0.18 (-0.09, 0.45)	0.02 (-0.09, 0.12)	0.00008 (-0.00005, -0.00005)	NA	79
4 to < 8yr	Total IgG	Parent hair Hg (log10)	HAZ	-0.06 (-0.24, 0.12)	0.01 (-0.06, 0.07)	0.01 (-0.13, 0.16)	-0.01 (-0.12, 0.09)	0.00010 (-0.00004, -0.00004)	NA	81
4 to < 8yr	Total IgG	Parent hair Hg (log10)	Stunted (factor)	-0.06 (-0.21, 0.08)	-0.07 (-0.32, 0.17)	-0.10 (-0.58, 0.37)	-0.01 (-0.12, 0.09)	0.00009 (-0.00005, -0.00005)	NA	81
4 to < 8yr	Total IgG	Parent hair Hg (log10)	WAZ	-0.08 (-0.22, 0.06)	-0.03 (-0.09, 0.04)	0.03 (-0.10, 0.16)	-0.01 (-0.11, 0.10)	0.00010 (-0.00005, -0.00005)	NA	81
4 to < 8yr	Total IgG	Parent hair Hg (log10)	WHZ	-0.11 (-0.29, 0.08)	-0.04 (-0.09, 0.02)	0.02 (-0.11, 0.15)	-0.01 (-0.11, 0.10)	0.00011 (-0.00004, -0.00004)	NA	78
