# Supplementary material for: Mercury Exposure and Poor Nutritional Status Reduce Response to Six Expanded Program on Immunization Vaccines in Children: An Observational Cohort Study of Communities Affected by Gold Mining in the Peruvian Amazon
Source: Int J Environ Res Public Health. 2019 Feb 21;16(4):638. doi: 10.3390/ijerph16040638 (PMC6406457; doi:10.3390/ijerph16040638)
Supplement: Supplementary file 1 [file ijerph-16-00638-s001.zip › ijerph-435746-suppl-for xml/Supp_table_S2_OR_models.csv]

Age group	Antibody	Hg variable	Nutrition variable	Hg	Nutrition	Hg-nutrition interaction	Sex	Time	Community	n
4 to < 8yr	Diphtheria	Child hair exceed 1.2 µg/g	Hemoglobin (Hb)	0.01 (0.00, 35,965.24)	0.35 (0.12, 1.02)	1.47 (0.36, 5.96)	0.13 (0.02, 0.79)	7.94 (2.06, 2.06)	NA	50
4 to < 8yr	Diphtheria	Child hair exceed 1.2 µg/g	Anemic (factor)	0.20 (0.02, 2.23)	2.66 (0.36, 19.82)	3.41 (0.14, 84.18)	0.22 (0.04, 1.12)	4.71 (1.47, 1.47)	NA	50
4 to < 8yr	Diphtheria	Child hair exceed 1.2 µg/g	HAZ	0.34 (0.03, 3.48)	0.89 (0.27, 2.94)	0.63 (0.12, 3.33)	0.25 (0.06, 1.07)	4.52 (1.52, 1.52)	NA	50
4 to < 8yr	Diphtheria	Child hair exceed 1.2 µg/g	Stunted (factor)	0.66 (0.15, 2.83)	0.93 (0.06, 14.81)	1.03 (0.02, 44.12)	0.24 (0.05, 1.08)	4.93 (1.64, 1.64)	NA	50
4 to < 8yr	Diphtheria	Child hair exceed 1.2 µg/g	WAZ	0.58 (0.12, 2.83)	0.64 (0.22, 1.87)	1.41 (0.28, 7.08)	0.27 (0.06, 1.16)	5.05 (1.63, 1.63)	NA	51
4 to < 8yr	Diphtheria	Child hair exceed 1.2 µg/g	WHZ	0.41 (0.08, 2.11)	0.64 (0.24, 1.71)	1.80 (0.47, 6.87)	0.24 (0.05, 1.06)	5.32 (1.67, 1.67)	NA	49
4 to < 8yr	Diphtheria	Child hair exceed 2 µg/g	Hemoglobin (Hb)	0.02 (0.00, 179,637.38)	0.39 (0.16, 0.99)	1.31 (0.31, 5.53)	0.14 (0.02, 0.81)	7.78 (2.05, 2.05)	NA	50
4 to < 8yr	Diphtheria	Child hair exceed 2 µg/g	Anemic (factor)	0.30 (0.03, 3.44)	4.04 (0.65, 25.05)	1.20 (0.05, 31.44)	0.18 (0.04, 0.91)	5.14 (1.57, 1.57)	NA	50
4 to < 8yr	Diphtheria	Child hair exceed 2 µg/g	HAZ	0.12 (0.01, 2.70)	0.93 (0.33, 2.67)	0.40 (0.06, 2.76)	0.27 (0.06, 1.18)	4.74 (1.55, 1.55)	NA	50
4 to < 8yr	Diphtheria	Child hair exceed 2 µg/g	Stunted (factor)	0.52 (0.11, 2.56)	1.31 (0.12, 14.46)	0.51 (0.01, 23.42)	0.23 (0.05, 1.02)	4.95 (1.63, 1.63)	NA	50
4 to < 8yr	Diphtheria	Child hair exceed 2 µg/g	WAZ	0.41 (0.06, 2.74)	0.69 (0.29, 1.65)	1.45 (0.21, 10.04)	0.26 (0.06, 1.19)	4.75 (1.58, 1.58)	NA	51
4 to < 8yr	Diphtheria	Child hair exceed 2 µg/g	WHZ	0.22 (0.03, 1.49)	0.64 (0.28, 1.46)	2.64 (0.52, 13.33)	0.22 (0.05, 1.02)	5.13 (1.65, 1.65)	NA	49
4 to < 8yr	Diphtheria	Child hair Hg (log10)	Hemoglobin (Hb)	5.15 (0.00, 6,235,577.25)	0.45 (0.22, 0.92)	0.81 (0.23, 2.87)	0.19 (0.03, 1.02)	6.36 (1.77, 1.77)	NA	50
4 to < 8yr	Diphtheria	Child hair Hg (log10)	Anemic (factor)	0.17 (0.01, 2.10)	3.75 (0.85, 16.48)	5.47 (0.25, 121.84)	0.27 (0.06, 1.33)	4.19 (1.31, 1.31)	NA	50
4 to < 8yr	Diphtheria	Child hair Hg (log10)	HAZ	0.47 (0.08, 2.96)	0.74 (0.31, 1.79)	0.70 (0.12, 4.16)	0.26 (0.06, 1.11)	4.46 (1.48, 1.48)	NA	50
4 to < 8yr	Diphtheria	Child hair Hg (log10)	Stunted (factor)	0.69 (0.18, 2.58)	0.93 (0.12, 7.16)	1.27 (0.00, 387.02)	0.25 (0.06, 1.10)	4.81 (1.61, 1.61)	NA	50
4 to < 8yr	Diphtheria	Child hair Hg (log10)	WAZ	0.54 (0.12, 2.44)	0.66 (0.29, 1.51)	2.14 (0.46, 10.05)	0.27 (0.06, 1.19)	5.24 (1.68, 1.68)	NA	51
4 to < 8yr	Diphtheria	Child hair Hg (log10)	WHZ	0.37 (0.07, 1.97)	0.72 (0.35, 1.48)	1.96 (0.62, 6.13)	0.23 (0.05, 1.07)	5.50 (1.71, 1.71)	NA	49
4 to < 8yr	Diphtheria	Parent hair exceed 1.2 µg/g	Hemoglobin (Hb)	1.04 (0.00, 31,938,630.95)	0.47 (0.11, 1.99)	0.96 (0.20, 4.53)	0.18 (0.04, 0.93)	6.67 (1.90, 1.90)	NA	50
4 to < 8yr	Diphtheria	Parent hair exceed 1.2 µg/g	Anemic (factor)	0.73 (0.06, 8.50)	3.48 (0.16, 74.04)	1.07 (0.04, 31.39)	0.23 (0.05, 1.08)	4.76 (1.50, 1.50)	NA	50
4 to < 8yr	Diphtheria	Parent hair exceed 1.2 µg/g	HAZ	0.75 (0.04, 13.98)	0.54 (0.02, 16.84)	1.33 (0.04, 46.84)	0.27 (0.06, 1.21)	4.48 (1.49, 1.49)	NA	50
4 to < 8yr	Diphtheria	Parent hair exceed 1.2 µg/g	Stunted (factor)	0.74 (0.14, 4.06)	0.98 (0.15, 6.40)	-	0.25 (0.06, 1.08)	4.71 (1.59, 1.59)	NA	50
4 to < 8yr	Diphtheria	Parent hair exceed 1.2 µg/g	WAZ	0.48 (0.08, 2.93)	0.42 (0.02, 6.95)	1.89 (0.10, 35.81)	0.30 (0.07, 1.27)	4.66 (1.56, 1.56)	NA	51
4 to < 8yr	Diphtheria	Parent hair exceed 1.2 µg/g	WHZ	0.63 (0.05, 7.60)	0.84 (0.14, 5.09)	1.07 (0.15, 7.48)	0.28 (0.06, 1.22)	4.49 (1.52, 1.52)	NA	49
4 to < 8yr	Diphtheria	Parent hair exceed 2 µg/g	Hemoglobin (Hb)	2.89 (0.00, 6,954,057.21)	0.48 (0.15, 1.47)	0.82 (0.22, 3.04)	0.15 (0.03, 0.82)	6.89 (1.94, 1.94)	NA	50
4 to < 8yr	Diphtheria	Parent hair exceed 2 µg/g	Anemic (factor)	0.17 (0.02, 1.48)	2.29 (0.24, 21.99)	3.44 (0.17, 68.14)	0.21 (0.04, 1.01)	4.69 (1.51, 1.51)	NA	50
4 to < 8yr	Diphtheria	Parent hair exceed 2 µg/g	HAZ	0.65 (0.06, 6.66)	0.36 (0.05, 2.42)	1.96 (0.23, 16.56)	0.26 (0.06, 1.15)	4.25 (1.42, 1.42)	NA	50
4 to < 8yr	Diphtheria	Parent hair exceed 2 µg/g	Stunted (factor)	-	-	-	-	-	NA	-
4 to < 8yr	Diphtheria	Parent hair exceed 2 µg/g	WAZ	0.32 (0.06, 1.72)	0.12 (0.01, 1.23)	7.68 (0.62, 95.18)	0.26 (0.06, 1.18)	5.48 (1.63, 1.63)	NA	51
4 to < 8yr	Diphtheria	Parent hair exceed 2 µg/g	WHZ	0.23 (0.04, 1.43)	0.50 (0.16, 1.53)	2.30 (0.56, 9.38)	0.24 (0.05, 1.06)	5.04 (1.61, 1.61)	NA	49
4 to < 8yr	Diphtheria	Parent hair Hg (log10)	Hemoglobin (Hb)	0.01 (0.00, 4,453,788.68)	0.39 (0.14, 1.10)	1.33 (0.23, 7.84)	0.16 (0.03, 0.84)	6.88 (1.92, 1.92)	NA	50
4 to < 8yr	Diphtheria	Parent hair Hg (log10)	Anemic (factor)	0.41 (0.02, 7.53)	4.14 (0.56, 30.51)	0.84 (0.02, 39.70)	0.21 (0.04, 0.98)	4.81 (1.51, 1.51)	NA	50
4 to < 8yr	Diphtheria	Parent hair Hg (log10)	HAZ	0.51 (0.02, 11.25)	0.57 (0.13, 2.42)	1.41 (0.09, 21.79)	0.27 (0.06, 1.15)	4.24 (1.43, 1.43)	NA	50
4 to < 8yr	Diphtheria	Parent hair Hg (log10)	Stunted (factor)	0.65 (0.09, 4.66)	5.32 (0.06, 446.70)	0.02 (0.00, 255.94)	0.25 (0.06, 1.05)	4.42 (1.48, 1.48)	NA	50
4 to < 8yr	Diphtheria	Parent hair Hg (log10)	WAZ	0.30 (0.03, 2.54)	0.50 (0.14, 1.83)	2.10 (0.15, 30.20)	0.28 (0.06, 1.21)	4.40 (1.52, 1.52)	NA	51
4 to < 8yr	Diphtheria	Parent hair Hg (log10)	WHZ	0.39 (0.03, 5.86)	0.83 (0.29, 2.40)	1.15 (0.12, 10.84)	0.28 (0.06, 1.19)	4.41 (1.51, 1.51)	NA	49
4 to < 8yr	Hib	Child hair exceed 1.2 µg/g	Hemoglobin (Hb)	0.02 (0.00, 29,492,378.77)	0.98 (0.20, 4.72)	1.29 (0.21, 7.90)	0.08 (0.01, 0.97)	0.11 (0.01, 0.01)	7.88 (0.83, 74.52)	45
4 to < 8yr	Hib	Child hair exceed 1.2 µg/g	Anemic (factor)	0.60 (0.05, 6.57)	0.96 (0.06, 14.93)	0.47 (0.01, 22.90)	0.07 (0.01, 0.98)	0.11 (0.01, 0.01)	8.21 (0.83, 81.68)	45
4 to < 8yr	Hib	Child hair exceed 1.2 µg/g	HAZ	0.18 (0.01, 3.09)	2.86 (0.28, 29.31)	0.19 (0.01, 3.45)	0.04 (0.00, 0.79)	0.06 (0.00, 0.00)	4.32 (0.33, 56.44)	45
4 to < 8yr	Hib	Child hair exceed 1.2 µg/g	Stunted (factor)	0.40 (0.04, 3.69)	-	-	0.10 (0.01, 1.19)	0.08 (0.00, 0.00)	8.84 (0.85, 91.62)	45
4 to < 8yr	Hib	Child hair exceed 1.2 µg/g	WAZ	0.69 (0.07, 6.64)	0.98 (0.18, 5.21)	3.42 (0.27, 43.56)	0.04 (0.00, 0.70)	0.09 (0.01, 0.01)	20.44 (1.16, 360.94)	46
4 to < 8yr	Hib	Child hair exceed 1.2 µg/g	WHZ	0.12 (0.01, 2.53)	0.33 (0.03, 3.61)	11.00 (0.50, 241.92)	0.03 (0.00, 0.54)	0.03 (0.00, 0.00)	14.57 (1.22, 173.41)	44
4 to < 8yr	Hib	Child hair exceed 2 µg/g	Hemoglobin (Hb)	0.00 (0.00, 1,740.39)	0.80 (0.22, 2.95)	2.34 (0.46, 11.96)	0.06 (0.00, 0.80)	0.07 (0.00, 0.00)	10.94 (1.16, 102.87)	45
4 to < 8yr	Hib	Child hair exceed 2 µg/g	Anemic (factor)	0.52 (0.04, 6.25)	1.28 (0.12, 14.16)	0.08 (0.00, 4.72)	0.05 (0.00, 0.75)	0.06 (0.00, 0.00)	12.64 (1.26, 127.21)	45
4 to < 8yr	Hib	Child hair exceed 2 µg/g	HAZ	0.11 (0.00, 2.46)	1.50 (0.33, 6.89)	0.42 (0.05, 3.39)	0.05 (0.00, 0.75)	0.06 (0.00, 0.00)	8.45 (1.01, 70.35)	45
4 to < 8yr	Hib	Child hair exceed 2 µg/g	Stunted (factor)	0.16 (0.01, 2.10)	0.56 (0.02, 19.36)	6.26 (0.05, 773.60)	0.07 (0.01, 0.91)	0.08 (0.00, 0.00)	9.73 (1.10, 86.36)	45
4 to < 8yr	Hib	Child hair exceed 2 µg/g	WAZ	0.52 (0.05, 5.07)	0.88 (0.19, 4.04)	6.72 (0.49, 92.98)	0.04 (0.00, 0.62)	0.12 (0.01, 0.01)	26.51 (1.86, 377.06)	46
4 to < 8yr	Hib	Child hair exceed 2 µg/g	WHZ	0.00 (0.00, 0.76)	0.48 (0.07, 3.35)	302.63 (1.17, 78,260.97)	0.01 (0.00, 0.41)	0.01 (0.00, 0.00)	26.28 (1.52, 455.16)	44
4 to < 8yr	Hib	Child hair Hg (log10)	Hemoglobin (Hb)	0.06 (0.00, 518,154.04)	1.25 (0.53, 2.99)	1.15 (0.28, 4.71)	0.07 (0.01, 0.93)	0.10 (0.01, 0.01)	12.39 (0.97, 158.59)	45
4 to < 8yr	Hib	Child hair Hg (log10)	Anemic (factor)	0.30 (0.03, 3.50)	0.51 (0.07, 3.56)	0.83 (0.03, 20.80)	0.07 (0.01, 0.99)	0.11 (0.01, 0.01)	12.40 (0.95, 161.53)	45
4 to < 8yr	Hib	Child hair Hg (log10)	HAZ	0.25 (0.02, 2.87)	1.30 (0.40, 4.22)	0.29 (0.02, 4.51)	0.05 (0.00, 0.72)	0.07 (0.00, 0.00)	7.21 (0.61, 85.48)	45
4 to < 8yr	Hib	Child hair Hg (log10)	Stunted (factor)	0.38 (0.05, 3.05)	0.06 (0.00, 169.86)	6,731.16 (0.00, 3,253,654,872,866.19)	0.09 (0.01, 1.15)	0.08 (0.00, 0.00)	10.83 (0.88, 133.34)	45
4 to < 8yr	Hib	Child hair Hg (log10)	WAZ	0.70 (0.06, 8.72)	1.33 (0.37, 4.71)	15.73 (0.45, 545.76)	0.03 (0.00, 0.57)	0.09 (0.00, 0.00)	37.41 (1.76, 793.59)	46
4 to < 8yr	Hib	Child hair Hg (log10)	WHZ	0.01 (0.00, 2.22)	0.87 (0.14, 5.32)	120.96 (0.41, 35,816.19)	0.03 (0.00, 0.48)	0.03 (0.00, 0.00)	23.05 (1.48, 358.94)	44
4 to < 8yr	Hib	Parent hair exceed 1.2 µg/g	Hemoglobin (Hb)	73,250.52 (0.00, 34,316,609,487,542,600,000.00)	2.95 (0.18, 49.13)	0.37 (0.02, 6.75)	0.11 (0.01, 1.11)	0.13 (0.01, 0.01)	4.75 (0.57, 39.73)	45
4 to < 8yr	Hib	Parent hair exceed 1.2 µg/g	Anemic (factor)	0.35 (0.02, 7.47)	-	-	0.12 (0.01, 1.18)	0.13 (0.01, 0.01)	4.68 (0.56, 39.37)	45
4 to < 8yr	Hib	Parent hair exceed 1.2 µg/g	HAZ	0.09 (0.00, 20.81)	16.02 (0.02, 11,517.23)	0.06 (0.00, 42.77)	0.06 (0.00, 0.74)	0.08 (0.00, 0.00)	7.29 (0.88, 60.37)	45
4 to < 8yr	Hib	Parent hair exceed 1.2 µg/g	Stunted (factor)	0.87 (0.06, 13.47)	1.18 (0.11, 12.58)	-	0.08 (0.01, 0.82)	0.08 (0.01, 0.01)	7.07 (0.80, 62.35)	45
4 to < 8yr	Hib	Parent hair exceed 1.2 µg/g	WAZ	101,521,106,006,550.00 (0.00, 356,275,532,120,525,000,000,000,000,000,000,000,000,000,000,000,000,000,000,000,000,000,000,000,000,000,000,000,000,000,000,000,000,000,000,000,000,000,000,000,000,000,000,000,000,000,000,000,000,000,000,000.00)	-	-	0.05 (0.00, 0.62)	0.15 (0.01, 0.01)	9.88 (0.81, 119.80)	46
4 to < 8yr	Hib	Parent hair exceed 1.2 µg/g	WHZ	0.07 (0.00, 3.01)	0.03 (0.00, 15.10)	75.53 (0.12, 47,600.89)	0.04 (0.00, 0.51)	0.07 (0.00, 0.00)	8.93 (0.96, 83.10)	44
4 to < 8yr	Hib	Parent hair exceed 2 µg/g	Hemoglobin (Hb)	977.81 (0.00, 366,803,583,373,615.00)	2.09 (0.25, 17.29)	0.51 (0.05, 5.14)	0.12 (0.01, 1.15)	0.12 (0.01, 0.01)	5.36 (0.63, 45.33)	45
4 to < 8yr	Hib	Parent hair exceed 2 µg/g	Anemic (factor)	0.25 (0.02, 2.62)	-	-	0.13 (0.01, 1.32)	0.14 (0.01, 0.01)	4.06 (0.51, 32.54)	45
4 to < 8yr	Hib	Parent hair exceed 2 µg/g	HAZ	1.74 (0.10, 30.64)	0.18 (0.01, 3.42)	7.21 (0.26, 201.50)	0.07 (0.01, 0.87)	0.08 (0.00, 0.00)	17.93 (1.18, 273.30)	45
4 to < 8yr	Hib	Parent hair exceed 2 µg/g	Stunted (factor)	0.57 (0.07, 4.84)	-	-	0.09 (0.01, 0.93)	0.09 (0.01, 0.01)	7.70 (0.90, 65.93)	45
4 to < 8yr	Hib	Parent hair exceed 2 µg/g	WAZ	1.80 (0.11, 29.48)	0.00 (0.00, 0.96)	595,383,122.52 (1.34, 265,277,269,075,033,000.00)	0.00 (0.00, 1.02)	0.00 (0.00, 0.00)	168,648.02 (1.27, 22,474,660,412.29)	46
4 to < 8yr	Hib	Parent hair exceed 2 µg/g	WHZ	0.08 (0.00, 1.51)	0.10 (0.00, 2.39)	27.65 (0.71, 1,075.43)	0.04 (0.00, 0.56)	0.04 (0.00, 0.00)	8.93 (0.94, 84.54)	44
4 to < 8yr	Hib	Parent hair Hg (log10)	Hemoglobin (Hb)	0.02 (0.00, 4,616,009,113.17)	1.05 (0.26, 4.13)	1.34 (0.13, 13.88)	0.10 (0.01, 0.98)	0.12 (0.01, 0.01)	5.85 (0.76, 45.20)	45
4 to < 8yr	Hib	Parent hair Hg (log10)	Anemic (factor)	0.55 (0.02, 17.31)	0.52 (0.04, 7.75)	1.29 (0.01, 207.41)	0.10 (0.01, 1.02)	0.13 (0.01, 0.01)	5.60 (0.71, 44.43)	45
4 to < 8yr	Hib	Parent hair Hg (log10)	HAZ	0.26 (0.00, 25.24)	1.91 (0.27, 13.64)	0.23 (0.01, 9.44)	0.07 (0.01, 0.79)	0.06 (0.00, 0.00)	6.46 (0.93, 44.67)	45
4 to < 8yr	Hib	Parent hair Hg (log10)	Stunted (factor)	0.50 (0.02, 11.31)	0.07 (0.00, 9.44)	575.48 (0.02, 14,397,394.57)	0.08 (0.01, 0.89)	0.05 (0.00, 0.00)	8.26 (0.90, 75.75)	45
4 to < 8yr	Hib	Parent hair Hg (log10)	WAZ	2.95 (0.10, 86.95)	0.30 (0.02, 4.13)	60.36 (0.35, 10,482.21)	0.04 (0.00, 0.57)	0.12 (0.01, 0.01)	12.57 (1.19, 132.78)	46
4 to < 8yr	Hib	Parent hair Hg (log10)	WHZ	0.01 (0.00, 2.19)	0.06 (0.00, 2.05)	869.65 (0.88, 860,769.36)	0.04 (0.00, 0.55)	0.07 (0.00, 0.00)	8.39 (0.88, 80.48)	44
4 to < 8yr	Measles	Child hair exceed 1.2 µg/g	Hemoglobin (Hb)	0.01 (0.01, 0.01)	0.65 (0.63, 0.66)	1.63 (1.60, 1.67)	1.03 (1.01, 1.05)	3.99 (3.90, 3.90)	NA	44
4 to < 8yr	Measles	Child hair exceed 1.2 µg/g	Anemic (factor)	7.90 (0.69, 90.52)	2.89 (0.17, 47.81)	0.15 (0.00, 5.91)	0.97 (0.12, 7.66)	4.14 (0.92, 0.92)	NA	44
4 to < 8yr	Measles	Child hair exceed 1.2 µg/g	HAZ	11.13 (0.35, 355.75)	0.44 (0.07, 2.90)	2.88 (0.20, 40.72)	1.06 (0.15, 7.53)	3.40 (0.73, 0.73)	NA	44
4 to < 8yr	Measles	Child hair exceed 1.2 µg/g	Stunted (factor)	5.42 (0.60, 48.85)	5.15 (0.15, 182.19)	0.58 (0.00, 111.62)	1.22 (0.17, 8.64)	3.55 (0.80, 0.80)	NA	44
4 to < 8yr	Measles	Child hair exceed 1.2 µg/g	WAZ	3.85 (0.64, 22.96)	2.50 (0.41, 15.23)	0.21 (0.02, 1.94)	1.50 (0.32, 7.15)	3.47 (0.90, 0.90)	NA	45
4 to < 8yr	Measles	Child hair exceed 1.2 µg/g	WHZ	73.95 (2.76, 1,984.31)	10.13 (0.85, 120.65)	0.05 (0.00, 0.77)	2.08 (0.37, 11.52)	2.41 (0.58, 0.58)	NA	43
4 to < 8yr	Measles	Child hair exceed 2 µg/g	Hemoglobin (Hb)	0.00 (0.00, 29,541,107.13)	0.46 (0.15, 1.37)	19.36 (0.25, 1,516.44)	0.58 (0.03, 10.66)	5.33 (0.57, 0.57)	NA	44
4 to < 8yr	Measles	Child hair exceed 2 µg/g	Anemic (factor)	87.31 (0.28, 27,608.67)	27.76 (0.18, 4,247.80)	0.00 (0.00, 4.99)	0.26 (0.00, 16.59)	13.48 (0.49, 0.49)	NA	44
4 to < 8yr	Measles	Child hair exceed 2 µg/g	HAZ	5.08 (0.27, 94.03)	0.51 (0.13, 1.99)	2.31 (0.30, 17.92)	0.98 (0.15, 6.20)	2.97 (0.67, 0.67)	NA	44
4 to < 8yr	Measles	Child hair exceed 2 µg/g	Stunted (factor)	3.20 (0.40, 25.51)	6.82 (0.40, 117.14)	0.11 (0.00, 18.67)	0.82 (0.11, 5.88)	3.46 (0.75, 0.75)	NA	44
4 to < 8yr	Measles	Child hair exceed 2 µg/g	WAZ	1.96 (0.31, 12.58)	0.93 (0.34, 2.53)	0.38 (0.04, 3.49)	1.34 (0.30, 5.98)	4.71 (1.16, 1.16)	NA	45
4 to < 8yr	Measles	Child hair exceed 2 µg/g	WHZ	12.22 (0.49, 306.76)	1.88 (0.51, 6.99)	0.13 (0.00, 3.74)	1.06 (0.15, 7.29)	3.87 (0.74, 0.74)	NA	43
4 to < 8yr	Measles	Child hair Hg (log10)	Hemoglobin (Hb)	0.02 (0.00, 17,545,876.46)	0.84 (0.40, 1.77)	1.49 (0.26, 8.65)	0.98 (0.12, 8.10)	4.03 (0.88, 0.88)	NA	44
4 to < 8yr	Measles	Child hair Hg (log10)	Anemic (factor)	6.23 (0.36, 106.72)	1.60 (0.19, 13.86)	0.04 (0.00, 20.44)	0.45 (0.01, 15.49)	4.37 (0.71, 0.71)	NA	44
4 to < 8yr	Measles	Child hair Hg (log10)	HAZ	2.58 (0.27, 24.78)	0.75 (0.26, 2.16)	1.02 (0.09, 12.15)	1.05 (0.18, 6.03)	3.29 (0.78, 0.78)	NA	44
4 to < 8yr	Measles	Child hair Hg (log10)	Stunted (factor)	2.76 (0.52, 14.76)	2.60 (0.27, 24.74)	3.28 (0.00, 7,000.39)	1.25 (0.19, 8.32)	3.57 (0.87, 0.87)	NA	44
4 to < 8yr	Measles	Child hair Hg (log10)	WAZ	2.73 (0.54, 13.85)	1.07 (0.36, 3.24)	0.21 (0.04, 1.18)	1.48 (0.32, 6.89)	4.10 (1.02, 1.02)	NA	45
4 to < 8yr	Measles	Child hair Hg (log10)	WHZ	116.01 (2.54, 5,304.35)	1.82 (0.52, 6.38)	0.04 (0.00, 0.71)	1.78 (0.34, 9.38)	2.59 (0.62, 0.62)	NA	43
4 to < 8yr	Measles	Parent hair exceed 1.2 µg/g	Hemoglobin (Hb)	0.00 (0.00, 6,215,599,769.06)	0.36 (0.02, 6.81)	2.62 (0.13, 51.09)	0.68 (0.07, 6.28)	4.43 (0.81, 0.81)	NA	44
4 to < 8yr	Measles	Parent hair exceed 1.2 µg/g	Anemic (factor)	2.09 (0.08, 57.81)	6.97 (0.04, 1,320.97)	0.10 (0.00, 32.65)	0.68 (0.07, 6.59)	4.25 (0.86, 0.86)	NA	44
4 to < 8yr	Measles	Parent hair exceed 1.2 µg/g	HAZ	0.62 (0.02, 24.17)	1.24 (0.01, 205.26)	0.56 (0.00, 101.55)	0.91 (0.14, 5.72)	3.55 (0.75, 0.75)	NA	44
4 to < 8yr	Measles	Parent hair exceed 1.2 µg/g	Stunted (factor)	0.75 (0.07, 8.30)	3.09 (0.31, 30.83)	-	0.95 (0.16, 5.57)	3.60 (0.78, 0.78)	NA	44
4 to < 8yr	Measles	Parent hair exceed 1.2 µg/g	WAZ	1.28 (0.09, 18.86)	3.95 (0.10, 159.56)	0.17 (0.00, 7.73)	1.01 (0.18, 5.73)	3.75 (0.87, 0.87)	NA	45
4 to < 8yr	Measles	Parent hair exceed 1.2 µg/g	WHZ	2.78 (0.07, 103.55)	2.56 (0.21, 31.37)	0.34 (0.02, 5.09)	0.91 (0.15, 5.45)	2.81 (0.61, 0.61)	NA	43
4 to < 8yr	Measles	Parent hair exceed 2 µg/g	Hemoglobin (Hb)	3.38 (0.00, 3,819,365,155.50)	0.80 (0.15, 4.46)	1.03 (0.16, 6.57)	0.96 (0.15, 6.12)	5.35 (1.05, 1.05)	NA	44
4 to < 8yr	Measles	Parent hair exceed 2 µg/g	Anemic (factor)	11.60 (0.52, 258.56)	5.21 (0.11, 244.61)	0.11 (0.00, 8.89)	0.75 (0.10, 5.67)	4.74 (1.00, 1.00)	NA	44
4 to < 8yr	Measles	Parent hair exceed 2 µg/g	HAZ	23.81 (0.58, 982.47)	0.08 (0.00, 2.22)	13.53 (0.43, 423.04)	1.33 (0.20, 9.09)	2.97 (0.64, 0.64)	NA	44
4 to < 8yr	Measles	Parent hair exceed 2 µg/g	Stunted (factor)	6.29 (0.61, 64.57)	-	-	1.08 (0.20, 5.75)	3.52 (0.79, 0.79)	NA	44
4 to < 8yr	Measles	Parent hair exceed 2 µg/g	WAZ	3.51 (0.47, 26.02)	0.52 (0.07, 3.73)	2.05 (0.23, 18.67)	0.81 (0.13, 5.05)	5.00 (1.16, 1.16)	NA	45
4 to < 8yr	Measles	Parent hair exceed 2 µg/g	WHZ	5.35 (0.42, 67.63)	1.55 (0.25, 9.56)	0.59 (0.08, 4.69)	0.78 (0.13, 4.82)	3.58 (0.77, 0.77)	NA	43
4 to < 8yr	Measles	Parent hair Hg (log10)	Hemoglobin (Hb)	0.00 (0.00, 15,384,321,177.81)	0.30 (0.03, 2.66)	10.53 (0.14, 809.51)	0.53 (0.04, 7.01)	3.75 (0.64, 0.64)	NA	44
4 to < 8yr	Measles	Parent hair Hg (log10)	Anemic (factor)	47.22 (0.33, 6,799.52)	20.79 (0.23, 1,843.93)	0.00 (0.00, 5.67)	0.30 (0.01, 7.66)	5.77 (0.68, 0.68)	NA	44
4 to < 8yr	Measles	Parent hair Hg (log10)	HAZ	8.58 (0.10, 746.74)	0.41 (0.05, 3.40)	3.78 (0.08, 167.88)	0.90 (0.14, 5.87)	3.01 (0.68, 0.68)	NA	44
4 to < 8yr	Measles	Parent hair Hg (log10)	Stunted (factor)	3.93 (0.17, 89.87)	10.75 (0.06, 1,885.11)	0.06 (0.00, 772.25)	0.82 (0.12, 5.51)	3.31 (0.74, 0.74)	NA	44
4 to < 8yr	Measles	Parent hair Hg (log10)	WAZ	2.61 (0.21, 33.06)	1.02 (0.23, 4.43)	0.65 (0.04, 10.72)	1.00 (0.16, 6.17)	4.38 (1.08, 1.08)	NA	45
4 to < 8yr	Measles	Parent hair Hg (log10)	WHZ	16.67 (0.40, 691.88)	2.13 (0.42, 10.69)	0.18 (0.01, 3.74)	0.94 (0.15, 5.87)	3.16 (0.73, 0.73)	NA	43
4 to < 8yr	Pertussis	Child hair exceed 1.2 µg/g	Hemoglobin (Hb)	2,522,678.95 (0.00, 3,587,572,835,137,900.00)	1.99 (0.52, 7.66)	0.28 (0.04, 1.77)	2.10 (0.30, 14.87)	2.40 (0.66, 0.66)	NA	49
4 to < 8yr	Pertussis	Child hair exceed 1.2 µg/g	Anemic (factor)	0.58 (0.04, 8.09)	0.62 (0.04, 9.80)	4.56 (0.09, 229.87)	1.46 (0.23, 9.20)	2.31 (0.65, 0.65)	NA	49
4 to < 8yr	Pertussis	Child hair exceed 1.2 µg/g	HAZ	0.32 (0.02, 6.05)	3.32 (0.32, 34.92)	0.15 (0.01, 2.26)	0.89 (0.16, 4.98)	2.66 (0.76, 0.76)	NA	49
4 to < 8yr	Pertussis	Child hair exceed 1.2 µg/g	Stunted (factor)	0.87 (0.14, 5.46)	-	-	1.62 (0.26, 9.97)	2.94 (0.84, 0.84)	NA	49
4 to < 8yr	Pertussis	Child hair exceed 1.2 µg/g	WAZ	1.29 (0.19, 8.80)	1.14 (0.26, 5.01)	0.58 (0.08, 4.35)	0.97 (0.18, 5.22)	2.80 (0.80, 0.80)	NA	50
4 to < 8yr	Pertussis	Child hair exceed 1.2 µg/g	WHZ	1.20 (0.18, 8.10)	0.58 (0.13, 2.51)	1.87 (0.31, 11.36)	0.74 (0.13, 4.04)	2.98 (0.85, 0.85)	NA	48
4 to < 8yr	Pertussis	Child hair exceed 2 µg/g	Hemoglobin (Hb)	1,156,590.38 (0.01, 101,874,539,162,636.00)	1.47 (0.55, 3.94)	0.31 (0.06, 1.61)	1.52 (0.24, 9.48)	2.37 (0.63, 0.63)	NA	49
4 to < 8yr	Pertussis	Child hair exceed 2 µg/g	Anemic (factor)	0.92 (0.07, 12.54)	0.48 (0.04, 6.43)	8.60 (0.20, 371.38)	1.51 (0.25, 9.19)	2.30 (0.62, 0.62)	NA	49
4 to < 8yr	Pertussis	Child hair exceed 2 µg/g	HAZ	1.08 (0.07, 17.80)	1.32 (0.31, 5.73)	0.52 (0.07, 3.86)	0.94 (0.18, 4.98)	2.85 (0.84, 0.84)	NA	49
4 to < 8yr	Pertussis	Child hair exceed 2 µg/g	Stunted (factor)	2.37 (0.38, 14.78)	2.65 (0.19, 36.74)	0.72 (0.01, 38.79)	0.97 (0.17, 5.39)	2.88 (0.82, 0.82)	NA	49
4 to < 8yr	Pertussis	Child hair exceed 2 µg/g	WAZ	2.60 (0.34, 20.16)	0.80 (0.25, 2.50)	1.21 (0.14, 10.80)	0.81 (0.13, 4.89)	3.20 (0.89, 0.89)	NA	50
4 to < 8yr	Pertussis	Child hair exceed 2 µg/g	WHZ	1.74 (0.26, 11.51)	0.55 (0.16, 1.97)	2.28 (0.38, 13.81)	0.61 (0.10, 3.63)	3.23 (0.89, 0.89)	NA	48
4 to < 8yr	Pertussis	Child hair Hg (log10)	Hemoglobin (Hb)	4,965,098,155.49 (2.34, 10,536,627,463,503,000,000.00)	1.17 (0.51, 2.71)	0.15 (0.02, 0.97)	2.55 (0.31, 21.03)	2.43 (0.64, 0.64)	NA	49
4 to < 8yr	Pertussis	Child hair Hg (log10)	Anemic (factor)	0.48 (0.03, 6.65)	0.76 (0.09, 6.72)	28.23 (0.27, 2,917.58)	1.80 (0.27, 12.11)	2.27 (0.63, 0.63)	NA	49
4 to < 8yr	Pertussis	Child hair Hg (log10)	HAZ	0.41 (0.03, 5.36)	2.55 (0.47, 13.80)	0.04 (0.00, 1.49)	0.79 (0.14, 4.56)	3.48 (0.90, 0.90)	NA	49
4 to < 8yr	Pertussis	Child hair Hg (log10)	Stunted (factor)	1.49 (0.27, 8.33)	0.39 (0.00, 33.73)	647.53 (0.01, 34,665,702.05)	1.43 (0.23, 8.93)	3.37 (0.92, 0.92)	NA	49
4 to < 8yr	Pertussis	Child hair Hg (log10)	WAZ	1.73 (0.28, 10.59)	0.98 (0.34, 2.82)	0.65 (0.12, 3.44)	0.95 (0.17, 5.26)	2.97 (0.85, 0.85)	NA	50
4 to < 8yr	Pertussis	Child hair Hg (log10)	WHZ	1.94 (0.28, 13.22)	0.89 (0.34, 2.30)	1.30 (0.36, 4.72)	0.71 (0.13, 3.98)	3.14 (0.89, 0.89)	NA	48
4 to < 8yr	Pertussis	Parent hair exceed 1.2 µg/g	Hemoglobin (Hb)	-	-	-	1.02 (0.18, 5.70)	2.73 (0.78, 0.78)	NA	49
4 to < 8yr	Pertussis	Parent hair exceed 1.2 µg/g	Anemic (factor)	-	-	-	-	-	NA	NA
4 to < 8yr	Pertussis	Parent hair exceed 1.2 µg/g	HAZ	-	-	-	0.85 (0.16, 4.47)	2.86 (0.85, 0.85)	NA	49
4 to < 8yr	Pertussis	Parent hair exceed 1.2 µg/g	Stunted (factor)	-	1.70 (0.24, 11.90)	-	0.90 (0.17, 4.85)	2.89 (0.86, 0.86)	NA	49
4 to < 8yr	Pertussis	Parent hair exceed 1.2 µg/g	WAZ	-	-	-	0.78 (0.15, 4.14)	3.18 (0.94, 0.94)	NA	50
4 to < 8yr	Pertussis	Parent hair exceed 1.2 µg/g	WHZ	-	-	-	0.77 (0.14, 4.11)	3.05 (0.91, 0.91)	NA	48
4 to < 8yr	Pertussis	Parent hair exceed 2 µg/g	Hemoglobin (Hb)	1.35 (0.00, 1,417,725,036.58)	0.90 (0.17, 4.76)	1.00 (0.16, 6.30)	1.12 (0.19, 6.44)	2.68 (0.77, 0.77)	NA	49
4 to < 8yr	Pertussis	Parent hair exceed 2 µg/g	Anemic (factor)	1.31 (0.10, 17.90)	1.55 (0.06, 37.39)	0.89 (0.02, 40.68)	1.08 (0.18, 6.41)	2.56 (0.74, 0.74)	NA	49
4 to < 8yr	Pertussis	Parent hair exceed 2 µg/g	HAZ	1.54 (0.10, 23.70)	0.49 (0.07, 3.56)	1.91 (0.20, 18.51)	1.01 (0.19, 5.22)	2.68 (0.80, 0.80)	NA	49
4 to < 8yr	Pertussis	Parent hair exceed 2 µg/g	Stunted (factor)	1.42 (0.22, 9.30)	-	-	1.17 (0.22, 6.26)	2.56 (0.75, 0.75)	NA	49
4 to < 8yr	Pertussis	Parent hair exceed 2 µg/g	WAZ	2.56 (0.25, 26.65)	0.07 (0.00, 1.81)	20.26 (0.68, 607.57)	0.80 (0.14, 4.68)	2.33 (0.67, 0.67)	NA	50
4 to < 8yr	Pertussis	Parent hair exceed 2 µg/g	WHZ	0.16 (0.01, 3.07)	0.01 (0.00, 4.63)	176.10 (0.32, 97,608.92)	0.44 (0.05, 3.74)	1.98 (0.50, 0.50)	NA	48
4 to < 8yr	Pertussis	Parent hair Hg (log10)	Hemoglobin (Hb)	15,527,990.20 (0.00, 3,468,899,845,017,490,000.00)	1.66 (0.48, 5.76)	0.27 (0.03, 2.66)	1.37 (0.23, 8.15)	2.93 (0.78, 0.78)	NA	49
4 to < 8yr	Pertussis	Parent hair Hg (log10)	Anemic (factor)	1.91 (0.04, 85.32)	0.41 (0.01, 11.74)	10.64 (0.04, 3,100.92)	1.31 (0.22, 7.59)	2.56 (0.70, 0.70)	NA	49
4 to < 8yr	Pertussis	Parent hair Hg (log10)	HAZ	2.26 (0.04, 121.54)	1.63 (0.21, 12.31)	0.36 (0.01, 12.59)	0.91 (0.17, 4.82)	3.04 (0.88, 0.88)	NA	49
4 to < 8yr	Pertussis	Parent hair Hg (log10)	Stunted (factor)	5.49 (0.31, 98.53)	2.04 (0.03, 123.76)	1.15 (0.00, 2,941.74)	0.96 (0.18, 5.17)	3.01 (0.85, 0.85)	NA	49
4 to < 8yr	Pertussis	Parent hair Hg (log10)	WAZ	8.83 (0.36, 218.70)	0.42 (0.06, 3.07)	5.99 (0.13, 285.62)	0.71 (0.13, 3.88)	3.01 (0.87, 0.87)	NA	50
4 to < 8yr	Pertussis	Parent hair Hg (log10)	WHZ	0.76 (0.02, 31.69)	0.14 (0.01, 2.25)	42.16 (0.27, 6,558.27)	0.57 (0.09, 3.49)	2.88 (0.83, 0.83)	NA	48
4 to < 8yr	Tetanus	Child hair exceed 1.2 µg/g	Hemoglobin (Hb)	0.00 (0.00, 733,838.55)	0.42 (0.09, 2.09)	2.44 (0.30, 19.53)	0.99 (0.10, 9.96)	14.98 (1.75, 1.75)	NA	50
4 to < 8yr	Tetanus	Child hair exceed 1.2 µg/g	Anemic (factor)	1.16 (0.06, 23.55)	1.28 (0.05, 32.32)	0.74 (0.01, 88.12)	1.42 (0.16, 12.82)	9.76 (1.50, 1.50)	NA	50
4 to < 8yr	Tetanus	Child hair exceed 1.2 µg/g	HAZ	1.98 (0.07, 52.91)	1.04 (0.13, 8.65)	1.67 (0.11, 26.17)	1.59 (0.22, 11.47)	9.72 (1.62, 1.62)	NA	50
4 to < 8yr	Tetanus	Child hair exceed 1.2 µg/g	Stunted (factor)	1.01 (0.14, 7.27)	-	-	1.46 (0.20, 10.58)	8.24 (1.51, 1.51)	NA	50
4 to < 8yr	Tetanus	Child hair exceed 1.2 µg/g	WAZ	2.71 (0.28, 26.42)	0.40 (0.07, 2.24)	50.77 (0.45, 5,779.64)	0.95 (0.10, 8.86)	22.26 (1.84, 1.84)	NA	51
4 to < 8yr	Tetanus	Child hair exceed 1.2 µg/g	WHZ	0.07 (0.00, 6.62)	0.54 (0.15, 1.91)	19.67 (0.44, 875.52)	1.28 (0.16, 10.23)	20.77 (1.78, 1.78)	NA	49
4 to < 8yr	Tetanus	Child hair exceed 2 µg/g	Hemoglobin (Hb)	0.00 (0.00, 14,795.80)	0.49 (0.15, 1.63)	3.74 (0.43, 32.14)	1.49 (0.20, 11.37)	17.28 (1.76, 1.76)	NA	50
4 to < 8yr	Tetanus	Child hair exceed 2 µg/g	Anemic (factor)	2.67 (0.12, 57.54)	1.99 (0.15, 26.66)	0.19 (0.00, 15.57)	1.33 (0.18, 9.82)	12.11 (1.57, 1.57)	NA	50
4 to < 8yr	Tetanus	Child hair exceed 2 µg/g	HAZ	1.08 (0.03, 39.73)	1.57 (0.26, 9.53)	0.78 (0.05, 11.68)	1.68 (0.23, 12.22)	10.00 (1.61, 1.61)	NA	50
4 to < 8yr	Tetanus	Child hair exceed 2 µg/g	Stunted (factor)	1.22 (0.15, 9.69)	-	-	1.44 (0.20, 10.46)	8.44 (1.48, 1.48)	NA	50
4 to < 8yr	Tetanus	Child hair exceed 2 µg/g	WAZ	4.09 (0.33, 51.30)	0.79 (0.23, 2.78)	54.50 (0.25, 11,802.68)	0.83 (0.09, 7.34)	17.51 (1.56, 1.56)	NA	51
4 to < 8yr	Tetanus	Child hair exceed 2 µg/g	WHZ	0.03 (0.00, 10.50)	0.72 (0.26, 2.06)	39.16 (0.43, 3,567.68)	1.15 (0.14, 9.30)	15.65 (1.53, 1.53)	NA	49
4 to < 8yr	Tetanus	Child hair Hg (log10)	Hemoglobin (Hb)	0.02 (0.00, 108,888,313.42)	0.74 (0.30, 1.79)	1.43 (0.20, 10.29)	1.36 (0.16, 11.46)	12.03 (1.58, 1.58)	NA	50
4 to < 8yr	Tetanus	Child hair Hg (log10)	Anemic (factor)	0.36 (0.01, 9.70)	0.72 (0.06, 8.98)	22.70 (0.09, 6,059.71)	2.58 (0.27, 24.79)	8.13 (1.26, 1.26)	NA	50
4 to < 8yr	Tetanus	Child hair Hg (log10)	HAZ	1.93 (0.17, 22.25)	1.31 (0.29, 5.80)	1.63 (0.08, 32.13)	1.58 (0.22, 11.21)	10.06 (1.61, 1.61)	NA	50
4 to < 8yr	Tetanus	Child hair Hg (log10)	Stunted (factor)	1.30 (0.19, 8.88)	-	-	1.39 (0.19, 10.36)	8.44 (1.49, 1.49)	NA	50
4 to < 8yr	Tetanus	Child hair Hg (log10)	WAZ	1.79 (0.16, 19.63)	1.66 (0.39, 7.00)	13.41 (0.31, 589.11)	0.90 (0.10, 8.18)	14.40 (1.83, 1.83)	NA	51
4 to < 8yr	Tetanus	Child hair Hg (log10)	WHZ	0.41 (0.01, 19.83)	1.13 (0.40, 3.17)	3.28 (0.17, 61.50)	1.19 (0.16, 9.02)	12.08 (1.58, 1.58)	NA	49
4 to < 8yr	Tetanus	Parent hair exceed 1.2 µg/g	Hemoglobin (Hb)	51,714,745.01 (0.00, 974,931,985,408,746,000,000.00)	2.76 (0.33, 23.39)	0.18 (0.01, 2.67)	3.93 (0.30, 50.78)	21.41 (1.79, 1.79)	NA	50
4 to < 8yr	Tetanus	Parent hair exceed 1.2 µg/g	Anemic (factor)	0.00 (0.00, 0.47)	-	-	18.65 (0.59, 588.40)	24.41 (1.78, 1.78)	NA	50
4 to < 8yr	Tetanus	Parent hair exceed 1.2 µg/g	HAZ	5.74 (0.03, 1,045.44)	0.01 (0.00, 4.55)	278.25 (0.23, 333,351.54)	5.44 (0.36, 82.14)	18.71 (1.89, 1.89)	NA	50
4 to < 8yr	Tetanus	Parent hair exceed 1.2 µg/g	Stunted (factor)	0.26 (0.02, 2.67)	-	-	1.75 (0.22, 13.79)	10.29 (1.58, 1.58)	NA	50
4 to < 8yr	Tetanus	Parent hair exceed 1.2 µg/g	WAZ	0.21 (0.01, 3.00)	1.16 (0.06, 23.45)	0.80 (0.03, 19.92)	1.79 (0.23, 13.68)	12.55 (1.62, 1.62)	NA	51
4 to < 8yr	Tetanus	Parent hair exceed 1.2 µg/g	WHZ	0.55 (0.02, 16.26)	2.05 (0.24, 17.52)	0.37 (0.04, 3.92)	2.04 (0.26, 16.20)	12.50 (1.57, 1.57)	NA	49
4 to < 8yr	Tetanus	Parent hair exceed 2 µg/g	Hemoglobin (Hb)	43.67 (0.00, 6,324,089,692,302.93)	0.87 (0.15, 4.94)	0.59 (0.06, 5.86)	1.15 (0.11, 12.00)	12.91 (1.75, 1.75)	NA	50
4 to < 8yr	Tetanus	Parent hair exceed 2 µg/g	Anemic (factor)	-	0.34 (0.01, 10.86)	#NUM!	1.84 (0.15, 22.73)	12.16 (1.49, 1.49)	NA	50
4 to < 8yr	Tetanus	Parent hair exceed 2 µg/g	HAZ	0.49 (0.01, 16.56)	0.65 (0.09, 4.97)	2.40 (0.13, 42.59)	1.46 (0.18, 11.93)	9.91 (1.46, 1.46)	NA	50
4 to < 8yr	Tetanus	Parent hair exceed 2 µg/g	Stunted (factor)	0.21 (0.02, 1.91)	-	-	1.14 (0.14, 9.40)	10.15 (1.61, 1.61)	NA	50
4 to < 8yr	Tetanus	Parent hair exceed 2 µg/g	WAZ	0.26 (0.03, 2.35)	0.70 (0.15, 3.23)	2.42 (0.20, 28.88)	1.46 (0.18, 12.04)	10.07 (1.52, 1.52)	NA	51
4 to < 8yr	Tetanus	Parent hair exceed 2 µg/g	WHZ	0.15 (0.01, 2.66)	0.86 (0.29, 2.54)	1.56 (0.16, 15.37)	1.33 (0.16, 10.74)	11.00 (1.59, 1.59)	NA	49
4 to < 8yr	Tetanus	Parent hair Hg (log10)	Hemoglobin (Hb)	1,631,801,943.35 (0.00, 51,089,855,721,287,500,000,000,000.00)	1.25 (0.39, 4.02)	0.13 (0.00, 3.91)	2.82 (0.26, 30.08)	16.24 (1.67, 1.67)	NA	50
4 to < 8yr	Tetanus	Parent hair Hg (log10)	Anemic (factor)	0.00 (0.00, 0.58)	0.11 (0.00, 3.31)	103,811.32 (2.17, 4,968,150,655.10)	9.32 (0.47, 186.06)	19.65 (1.53, 1.53)	NA	50
4 to < 8yr	Tetanus	Parent hair Hg (log10)	HAZ	2.45 (0.01, 604.47)	0.36 (0.03, 4.73)	29.60 (0.03, 27,348.26)	2.25 (0.25, 19.96)	9.77 (1.61, 1.61)	NA	50
4 to < 8yr	Tetanus	Parent hair Hg (log10)	Stunted (factor)	0.26 (0.01, 4.88)	-	-	1.58 (0.21, 11.95)	9.04 (1.57, 1.57)	NA	50
4 to < 8yr	Tetanus	Parent hair Hg (log10)	WAZ	0.25 (0.01, 6.51)	0.80 (0.15, 4.31)	3.07 (0.03, 320.28)	1.61 (0.21, 12.06)	9.66 (1.58, 1.58)	NA	51
4 to < 8yr	Tetanus	Parent hair Hg (log10)	WHZ	0.31 (0.00, 20.34)	1.06 (0.35, 3.24)	0.78 (0.04, 15.72)	1.64 (0.22, 12.13)	9.99 (1.54, 1.54)	NA	49
